# Supplementary material for: Single-cell transcriptome analysis reveals aberrant stromal cells and heterogeneous endothelial cells in alcohol-induced osteonecrosis of the femoral head
Source: Commun Biol. 2022 Apr 6;5:324. doi: 10.1038/s42003-022-03271-6 (PMC8987047; doi:10.1038/s42003-022-03271-6)
Supplement: Supplementary file 4 — Supplementary Data 1 [file 42003_2022_3271_MOESM4_ESM.xlsx]

## Sheet:  
Supplementary Data 1. The top 20 DEGs in alcohol-induced ONFH.
Gene.ID	Log2Fold Change	Pct.1	Pct.2	p.value	Cluster.ID	Annotation
IL7R	1.4	0.956	0.331	0	LC1_C0	CD4+ T
LTB	1.218	0.848	0.32	0	LC1_C0	CD4+ T
ANXA1	0.832	0.906	0.781	0	LC1_C0	CD4+ T
CCR7	0.812	0.535	0.15	0	LC1_C0	CD4+ T
CD2	0.769	0.844	0.363	0	LC1_C0	CD4+ T
ZFP36L2	0.747	0.968	0.799	0	LC1_C0	CD4+ T
TRAC	0.709	0.775	0.315	0	LC1_C0	CD4+ T
TRBC1	0.699	0.528	0.255	0	LC1_C0	CD4+ T
TNFRSF4	0.692	0.35	0.083	0	LC1_C0	CD4+ T
TSC22D3	0.692	0.889	0.712	0	LC1_C0	CD4+ T
SARAF	0.69	0.924	0.756	0	LC1_C0	CD4+ T
TRBC2	0.681	0.752	0.368	0	LC1_C0	CD4+ T
FAM107B	0.671	0.783	0.532	0	LC1_C0	CD4+ T
LEPROTL1	0.656	0.839	0.527	0	LC1_C0	CD4+ T
RORA	0.648	0.769	0.422	0	LC1_C0	CD4+ T
TNFAIP3	0.625	0.837	0.615	0	LC1_C0	CD4+ T
SPOCK2	0.609	0.738	0.31	0	LC1_C0	CD4+ T
CD3D	0.607	0.849	0.351	0	LC1_C0	CD4+ T
LDHB	0.606	0.738	0.528	0	LC1_C0	CD4+ T
LMNA	0.603	0.711	0.633	3.55e-116	LC1_C0	CD4+ T
GZMK	1.659	0.829	0.203	0	LC2_C1	GzK+ CD8+ T
CCL5	1.22	0.968	0.419	0	LC2_C1	GzK+ CD8+ T
TUBA4A	1.217	0.805	0.387	0	LC2_C1	GzK+ CD8+ T
CST7	1.071	0.894	0.397	0	LC2_C1	GzK+ CD8+ T
CD8A	1.062	0.561	0.163	0	LC2_C1	GzK+ CD8+ T
DUSP2	0.933	0.885	0.551	0	LC2_C1	GzK+ CD8+ T
LEPROTL1	0.93	0.83	0.534	0	LC2_C1	GzK+ CD8+ T
CD3D	0.93	0.866	0.359	0	LC2_C1	GzK+ CD8+ T
TRBC2	0.911	0.771	0.373	0	LC2_C1	GzK+ CD8+ T
GZMA	0.902	0.771	0.307	0	LC2_C1	GzK+ CD8+ T
BCL11B	0.899	0.723	0.302	0	LC2_C1	GzK+ CD8+ T
IL32	0.89	0.914	0.503	0	LC2_C1	GzK+ CD8+ T
GZMM	0.875	0.709	0.271	0	LC2_C1	GzK+ CD8+ T
PIK3R1	0.86	0.738	0.482	0	LC2_C1	GzK+ CD8+ T
CD8B	0.855	0.387	0.082	0	LC2_C1	GzK+ CD8+ T
CD3G	0.852	0.719	0.282	0	LC2_C1	GzK+ CD8+ T
PTPRC	0.817	0.964	0.694	0	LC2_C1	GzK+ CD8+ T
FAM177A1	0.815	0.744	0.561	0	LC2_C1	GzK+ CD8+ T
RNF19A	0.809	0.696	0.44	0	LC2_C1	GzK+ CD8+ T
CEMIP2	0.805	0.612	0.359	0	LC2_C1	GzK+ CD8+ T
KLRB1	2.026	0.977	0.227	0	LC3_C3	MAITs
IL7R	1.248	0.959	0.359	0	LC3_C3	MAITs
NCR3	1.135	0.585	0.07	0	LC3_C3	MAITs
LTB	1.077	0.854	0.343	0	LC3_C3	MAITs
RORA	1.047	0.908	0.429	0	LC3_C3	MAITs
SPOCK2	0.967	0.852	0.322	0	LC3_C3	MAITs
AQP3	0.912	0.538	0.128	0	LC3_C3	MAITs
CXCR6	0.874	0.521	0.092	0	LC3_C3	MAITs
TNFAIP3	0.801	0.907	0.62	0	LC3_C3	MAITs
PDE4D	0.788	0.666	0.291	0	LC3_C3	MAITs
CD8A	0.773	0.62	0.169	0	LC3_C3	MAITs
CXCR4	0.762	0.974	0.663	0	LC3_C3	MAITs
CD3D	0.734	0.899	0.37	0	LC3_C3	MAITs
ODF2L	0.734	0.647	0.318	0	LC3_C3	MAITs
G3BP2	0.713	0.758	0.48	0	LC3_C3	MAITs
LINC01871	0.708	0.495	0.127	0	LC3_C3	MAITs
TTC39C	0.7	0.571	0.233	0	LC3_C3	MAITs
GZMK	0.684	0.746	0.224	0	LC3_C3	MAITs
TGFB1	0.682	0.828	0.612	0	LC3_C3	MAITs
ZFP36L2	0.68	0.965	0.807	0	LC3_C3	MAITs
DNAJB1	2.531	0.964	0.541	0	LC4_C6	HSPhi T
HSPA1A	2.455	0.898	0.467	0	LC4_C6	HSPhi T
HSPA1B	2.308	0.89	0.316	0	LC4_C6	HSPhi T
HSP90AA1	2.069	0.992	0.917	0	LC4_C6	HSPhi T
HSPH1	1.799	0.69	0.372	0	LC4_C6	HSPhi T
CD69	1.299	0.744	0.4	0	LC4_C6	HSPhi T
JUN	1.285	0.934	0.78	0	LC4_C6	HSPhi T
HSPA8	1.076	0.885	0.772	0	LC4_C6	HSPhi T
HSPE1	1.344	0.732	0.57	1.14e-287	LC4_C6	HSPhi T
DNAJA1	1.239	0.78	0.664	1.92e-278	LC4_C6	HSPhi T
HSP90AB1	1.177	0.903	0.869	8.75e-265	LC4_C6	HSPhi T
HSPA6	1.765	0.261	0.074	5.26e-233	LC4_C6	HSPhi T
DUSP1	0.955	0.867	0.732	1.36e-213	LC4_C6	HSPhi T
BTG2	1.1	0.72	0.569	3.37e-189	LC4_C6	HSPhi T
CHORDC1	0.952	0.52	0.321	1.33e-182	LC4_C6	HSPhi T
FOS	0.967	0.864	0.735	5.91e-179	LC4_C6	HSPhi T
ZFAND2A	1.124	0.394	0.194	1.15e-176	LC4_C6	HSPhi T
AC020916.1	1.031	0.682	0.551	2.95e-171	LC4_C6	HSPhi T
HSPD1	1.3	0.637	0.54	3.57e-144	LC4_C6	HSPhi T
NR4A1	0.928	0.513	0.334	1.42e-135	LC4_C6	HSPhi T
GNLY	1.871	0.779	0.137	0	LC5_C8	CTL/GzB+ CD8+ T
CCL5	1.239	0.975	0.445	0	LC5_C8	CTL/GzB+ CD8+ T
GZMB	1.23	0.766	0.144	0	LC5_C8	CTL/GzB+ CD8+ T
CD8A	1.12	0.659	0.179	0	LC5_C8	CTL/GzB+ CD8+ T
GZMH	1.106	0.619	0.156	0	LC5_C8	CTL/GzB+ CD8+ T
CD8B	1	0.498	0.093	0	LC5_C8	CTL/GzB+ CD8+ T
NKG7	0.957	0.897	0.347	0	LC5_C8	CTL/GzB+ CD8+ T
CD2	0.934	0.817	0.397	0	LC5_C8	CTL/GzB+ CD8+ T
GZMA	0.923	0.795	0.329	0	LC5_C8	CTL/GzB+ CD8+ T
CD3D	0.904	0.817	0.386	0	LC5_C8	CTL/GzB+ CD8+ T
CD3G	0.882	0.712	0.303	0	LC5_C8	CTL/GzB+ CD8+ T
IL32	0.816	0.903	0.524	0	LC5_C8	CTL/GzB+ CD8+ T
PRF1	0.776	0.553	0.174	0	LC5_C8	CTL/GzB+ CD8+ T
CD7	0.935	0.64	0.281	4.71e-300	LC5_C8	CTL/GzB+ CD8+ T
CD52	0.848	0.869	0.578	9.82e-296	LC5_C8	CTL/GzB+ CD8+ T
RUNX3	0.783	0.771	0.425	5.76e-286	LC5_C8	CTL/GzB+ CD8+ T
KLRD1	0.882	0.466	0.146	4.87e-284	LC5_C8	CTL/GzB+ CD8+ T
CLEC2D	0.759	0.702	0.338	7.11e-284	LC5_C8	CTL/GzB+ CD8+ T
CLIC3	0.743	0.48	0.17	1.87e-260	LC5_C8	CTL/GzB+ CD8+ T
AKNA	0.748	0.637	0.336	1.8e-234	LC5_C8	CTL/GzB+ CD8+ T
CD79A	2.412	0.935	0.018	0	LC6_C9	memory B
MS4A1	2.096	0.896	0.022	0	LC6_C9	memory B
IGHM	1.956	0.475	0.045	0	LC6_C9	memory B
BANK1	1.736	0.837	0.026	0	LC6_C9	memory B
CD37	1.571	0.983	0.544	0	LC6_C9	memory B
CD83	1.545	0.83	0.252	0	LC6_C9	memory B
TNFRSF13C	1.543	0.772	0.024	0	LC6_C9	memory B
IGKC	1.473	0.807	0.514	0	LC6_C9	memory B
IGHA1	1.427	0.446	0.13	0	LC6_C9	memory B
LY9	1.363	0.605	0.084	0	LC6_C9	memory B
HLA-DRA	1.302	0.997	0.462	0	LC6_C9	memory B
RALGPS2	1.296	0.655	0.045	0	LC6_C9	memory B
CD74	1.287	0.998	0.649	0	LC6_C9	memory B
SPIB	1.174	0.569	0.044	0	LC6_C9	memory B
EZR	1.132	0.926	0.628	0	LC6_C9	memory B
HLA-DQB1	1.127	0.942	0.289	0	LC6_C9	memory B
NFKBID	1.105	0.628	0.192	0	LC6_C9	memory B
HLA-DQA1	1.076	0.945	0.233	0	LC6_C9	memory B
IGLC2	1.421	0.501	0.228	6.07e-220	LC6_C9	memory B
IGLC3	1.186	0.292	0.103	3.54e-153	LC6_C9	memory B
GNLY	2.523	0.93	0.137	0	LC7_C10	CD16hi NK
NKG7	2.18	0.999	0.348	0	LC7_C10	CD16hi NK
GZMB	2.015	0.974	0.143	0	LC7_C10	CD16hi NK
GZMH	1.816	0.889	0.152	0	LC7_C10	CD16hi NK
KLRD1	1.729	0.91	0.135	0	LC7_C10	CD16hi NK
PRF1	1.727	0.874	0.167	0	LC7_C10	CD16hi NK
FCGR3A	1.498	0.766	0.121	0	LC7_C10	CD16hi NK
MYOM2	1.497	0.349	0.036	0	LC7_C10	CD16hi NK
CTSW	1.466	0.851	0.201	0	LC7_C10	CD16hi NK
FGFBP2	1.427	0.805	0.09	0	LC7_C10	CD16hi NK
CST7	1.338	0.975	0.423	0	LC7_C10	CD16hi NK
CD247	1.279	0.82	0.254	0	LC7_C10	CD16hi NK
GZMA	1.276	0.91	0.329	0	LC7_C10	CD16hi NK
KLRF1	1.23	0.533	0.046	0	LC7_C10	CD16hi NK
CLIC3	1.22	0.632	0.168	0	LC7_C10	CD16hi NK
SPON2	1.163	0.534	0.137	0	LC7_C10	CD16hi NK
CCL5	1.148	0.951	0.45	0	LC7_C10	CD16hi NK
HOPX	1.084	0.64	0.182	0	LC7_C10	CD16hi NK
TRDC	1.078	0.493	0.068	0	LC7_C10	CD16hi NK
APOBEC3G	1.041	0.789	0.332	0	LC7_C10	CD16hi NK
CCL4	2.618	0.984	0.392	0	LC8_C11	CD16hi NK
CCL4L2	2.567	0.613	0.167	0	LC8_C11	CD16hi NK
GNLY	2.243	0.888	0.139	0	LC8_C11	CD16hi NK
NKG7	2.181	0.998	0.348	0	LC8_C11	CD16hi NK
GZMB	1.921	0.96	0.144	0	LC8_C11	CD16hi NK
KLRD1	1.84	0.91	0.136	0	LC8_C11	CD16hi NK
GZMH	1.714	0.905	0.152	0	LC8_C11	CD16hi NK
PRF1	1.602	0.851	0.168	0	LC8_C11	CD16hi NK
CCL3	1.57	0.709	0.242	0	LC8_C11	CD16hi NK
XCL2	1.524	0.515	0.095	0	LC8_C11	CD16hi NK
FCGR3A	1.516	0.796	0.121	0	LC8_C11	CD16hi NK
IFNG	1.484	0.475	0.051	0	LC8_C11	CD16hi NK
CTSW	1.418	0.856	0.201	0	LC8_C11	CD16hi NK
MYOM2	1.413	0.352	0.036	0	LC8_C11	CD16hi NK
FGFBP2	1.387	0.83	0.09	0	LC8_C11	CD16hi NK
CST7	1.301	0.968	0.423	0	LC8_C11	CD16hi NK
KLRF1	1.282	0.582	0.045	0	LC8_C11	CD16hi NK
GZMA	1.282	0.932	0.329	0	LC8_C11	CD16hi NK
CCL5	1.223	0.961	0.45	0	LC8_C11	CD16hi NK
CD247	1.22	0.825	0.254	0	LC8_C11	CD16hi NK
XCL1	2.15	0.691	0.039	0	LC9_C15	CD56hi NK
XCL2	2.097	0.753	0.092	0	LC9_C15	CD56hi NK
CLIC3	1.55	0.711	0.169	0	LC9_C15	CD56hi NK
CD7	1.42	0.876	0.28	0	LC9_C15	CD56hi NK
KLRD1	1.375	0.811	0.143	0	LC9_C15	CD56hi NK
KLRC1	1.327	0.519	0.033	0	LC9_C15	CD56hi NK
NKG7	1.266	0.969	0.353	0	LC9_C15	CD56hi NK
IL2RB	1.265	0.713	0.155	0	LC9_C15	CD56hi NK
APOBEC3G	1.262	0.843	0.334	0	LC9_C15	CD56hi NK
KRT86	1.195	0.353	0.012	0	LC9_C15	CD56hi NK
TNFRSF18	1.142	0.495	0.123	0	LC9_C15	CD56hi NK
CTSW	1.133	0.71	0.208	0	LC9_C15	CD56hi NK
TRDC	1.039	0.541	0.069	0	LC9_C15	CD56hi NK
CD247	1.032	0.756	0.259	0	LC9_C15	CD56hi NK
GZMM	1.029	0.799	0.296	0	LC9_C15	CD56hi NK
MATK	1.017	0.656	0.178	0	LC9_C15	CD56hi NK
REL	1.13	0.869	0.624	3.21e-236	LC9_C15	CD56hi NK
FAM177A1	1.058	0.833	0.571	4.47e-227	LC9_C15	CD56hi NK
CEMIP2	1.122	0.697	0.373	6.43e-199	LC9_C15	CD56hi NK
CMC1	1.201	0.547	0.24	1.25e-189	LC9_C15	CD56hi NK
MT1X	3.107	0.97	0.332	0	LC10_C16	GzK+ CD8+ T
MT1E	2.943	0.844	0.245	0	LC10_C16	GzK+ CD8+ T
MT2A	2.796	0.999	0.627	0	LC10_C16	GzK+ CD8+ T
MT1G	2.616	0.342	0.052	0	LC10_C16	GzK+ CD8+ T
MT1F	1.708	0.663	0.126	0	LC10_C16	GzK+ CD8+ T
SLC30A1	0.806	0.563	0.179	1.92e-273	LC10_C16	GzK+ CD8+ T
SARAF	0.73	0.949	0.769	2.26e-215	LC10_C16	GzK+ CD8+ T
BTG1	0.722	0.995	0.928	1.75e-206	LC10_C16	GzK+ CD8+ T
CREM	0.776	0.902	0.575	1.65e-205	LC10_C16	GzK+ CD8+ T
CNOT6L	0.713	0.817	0.456	1.99e-193	LC10_C16	GzK+ CD8+ T
CLEC2D	0.688	0.746	0.342	1.89e-191	LC10_C16	GzK+ CD8+ T
LEPROTL1	0.708	0.858	0.552	8.93e-184	LC10_C16	GzK+ CD8+ T
TUBA4A	0.778	0.79	0.413	2.78e-181	LC10_C16	GzK+ CD8+ T
FYN	0.669	0.844	0.529	3.04e-177	LC10_C16	GzK+ CD8+ T
CXCR4	0.668	0.967	0.675	1.03e-171	LC10_C16	GzK+ CD8+ T
GCLM	0.747	0.501	0.199	3.33e-167	LC10_C16	GzK+ CD8+ T
SAMSN1	0.676	0.781	0.432	3.08e-156	LC10_C16	GzK+ CD8+ T
FAM177A1	0.676	0.831	0.571	1.81e-150	LC10_C16	GzK+ CD8+ T
METRNL	0.686	0.667	0.424	1.89e-101	LC10_C16	GzK+ CD8+ T
ATP1B3	0.733	0.713	0.528	1.04e-82	LC10_C16	GzK+ CD8+ T
CCL4	2.193	0.984	0.395	0	LC11_C17	GzK+ CD8+ T
CCL4L2	2.014	0.592	0.171	0	LC11_C17	GzK+ CD8+ T
IFNG	1.382	0.353	0.056	0	LC11_C17	GzK+ CD8+ T
GZMK	1.376	0.765	0.244	0	LC11_C17	GzK+ CD8+ T
CCL5	1.308	0.961	0.453	0	LC11_C17	GzK+ CD8+ T
CRTAM	1.222	0.455	0.092	0	LC11_C17	GzK+ CD8+ T
CD69	1.254	0.838	0.406	4.87e-300	LC11_C17	GzK+ CD8+ T
GZMA	0.905	0.812	0.335	9.62e-274	LC11_C17	GzK+ CD8+ T
DUSP2	1.041	0.893	0.572	6.25e-235	LC11_C17	GzK+ CD8+ T
SRSF7	0.895	0.928	0.771	4.84e-232	LC11_C17	GzK+ CD8+ T
XCL2	1.116	0.4	0.1	5.08e-223	LC11_C17	GzK+ CD8+ T
JUND	0.796	0.972	0.916	4.43e-215	LC11_C17	GzK+ CD8+ T
TNFSF9	0.83	0.318	0.078	4.71e-196	LC11_C17	GzK+ CD8+ T
CXCR4	0.795	0.929	0.676	2.9e-176	LC11_C17	GzK+ CD8+ T
TAGAP	0.854	0.587	0.282	2.95e-158	LC11_C17	GzK+ CD8+ T
NR4A2	0.969	0.762	0.5	5.4e-157	LC11_C17	GzK+ CD8+ T
RNF19A	0.899	0.719	0.455	1.01e-153	LC11_C17	GzK+ CD8+ T
SLA	0.855	0.624	0.359	4.02e-121	LC11_C17	GzK+ CD8+ T
TSC22D3	0.778	0.836	0.728	2.94e-107	LC11_C17	GzK+ CD8+ T
KLF6	0.779	0.852	0.757	8.23e-92	LC11_C17	GzK+ CD8+ T
BATF	1.776	0.655	0.116	0	LC12_C20	Treg
IL32	1.512	0.953	0.529	0	LC12_C20	Treg
TNFRSF4	1.475	0.553	0.101	0	LC12_C20	Treg
TIGIT	1.46	0.661	0.09	0	LC12_C20	Treg
TRAC	1.254	0.871	0.351	0	LC12_C20	Treg
TNFRSF18	1.233	0.537	0.124	0	LC12_C20	Treg
IL2RA	1.192	0.418	0.034	0	LC12_C20	Treg
CTLA4	1.132	0.475	0.03	0	LC12_C20	Treg
TBC1D4	1.126	0.553	0.098	0	LC12_C20	Treg
ICOS	1.074	0.532	0.108	0	LC12_C20	Treg
FOXP3	0.994	0.386	0.003	0	LC12_C20	Treg
RTKN2	0.973	0.319	0.015	0	LC12_C20	Treg
CD27	0.91	0.489	0.1	0	LC12_C20	Treg
TNFRSF9	0.873	0.342	0.065	3.53e-254	LC12_C20	Treg
STAM	0.831	0.463	0.133	8.67e-232	LC12_C20	Treg
TRBC2	0.993	0.79	0.399	2.66e-194	LC12_C20	Treg
ARID5B	0.882	0.739	0.423	3.27e-157	LC12_C20	Treg
DUSP4	0.87	0.526	0.218	4.17e-143	LC12_C20	Treg
CARD16	0.858	0.575	0.303	2.82e-126	LC12_C20	Treg
TRBC1	1.036	0.535	0.277	9.68e-100	LC12_C20	Treg
MALAT1	0.993	1	0.998	4.91e-295	LC13_C24	γδ T
SYNE2	1.288	0.667	0.441	8.36e-109	LC13_C24	γδ T
BCL11B	0.978	0.536	0.334	4.4e-69	LC13_C24	γδ T
MIAT	1.055	0.256	0.1	4.95e-56	LC13_C24	γδ T
RNF213	0.996	0.597	0.565	5.54e-43	LC13_C24	γδ T
ATM	1.112	0.46	0.356	1.83e-39	LC13_C24	γδ T
IKZF3	0.949	0.365	0.225	1.01e-37	LC13_C24	γδ T
N4BP2L2	0.953	0.595	0.624	1.5e-37	LC13_C24	γδ T
NKTR	1.052	0.54	0.513	5.54e-37	LC13_C24	γδ T
RESF1	1.153	0.478	0.389	1.73e-36	LC13_C24	γδ T
AKNA	0.989	0.449	0.345	1.37e-34	LC13_C24	γδ T
IKZF1	0.925	0.46	0.374	1.51e-31	LC13_C24	γδ T
ARAP2	0.919	0.326	0.216	2.34e-27	LC13_C24	γδ T
PCSK7	1.052	0.425	0.353	1.13e-26	LC13_C24	γδ T
ANKRD36C	0.934	0.272	0.174	1.32e-22	LC13_C24	γδ T
7SK.4	1.55	0.436	0.387	1.68e-22	LC13_C24	γδ T
AC245297.3	0.937	0.356	0.277	2.42e-21	LC13_C24	γδ T
TTN	0.946	0.139	0.063	6.86e-20	LC13_C24	γδ T
SYNE1	1.021	0.38	0.318	6.94e-19	LC13_C24	γδ T
MACF1	0.906	0.471	0.507	4.46e-15	LC13_C24	γδ T
STMN1	2.379	0.986	0.238	0	LC14_C30	Dividing T
CENPF	1.944	0.918	0.052	0	LC14_C30	Dividing T
MKI67	1.829	0.913	0.023	0	LC14_C30	Dividing T
TOP2A	1.713	0.855	0.024	0	LC14_C30	Dividing T
TYMS	1.619	0.87	0.034	0	LC14_C30	Dividing T
PCLAF	1.519	0.872	0.027	0	LC14_C30	Dividing T
SMC4	1.398	0.942	0.21	0	LC14_C30	Dividing T
PTTG1	1.391	0.87	0.139	0	LC14_C30	Dividing T
ASPM	1.39	0.766	0.012	0	LC14_C30	Dividing T
HIST1H1B	1.386	0.616	0.017	0	LC14_C30	Dividing T
RRM2	1.269	0.768	0.014	0	LC14_C30	Dividing T
TUBB	1.819	0.981	0.452	1.47e-255	LC14_C30	Dividing T
HMGB2	1.908	0.969	0.391	1.4e-247	LC14_C30	Dividing T
HMGN2	1.633	0.99	0.572	4.42e-235	LC14_C30	Dividing T
TUBA1B	1.964	0.981	0.612	1.45e-230	LC14_C30	Dividing T
DUT	1.377	0.92	0.34	1.32e-226	LC14_C30	Dividing T
H2AFZ	1.45	0.981	0.647	3.8e-217	LC14_C30	Dividing T
HMGB1	1.314	0.995	0.875	7.44e-214	LC14_C30	Dividing T
HIST1H4C	2.386	0.928	0.428	1.14e-177	LC14_C30	Dividing T
IGLC2	1.34	0.35	0.237	0.000198041	LC14_C30	Dividing T
XCL1	2.41	0.646	0.049	0	LC15_C31	TNFSF11+ T
SCN1B	1.398	0.58	0.066	0	LC15_C31	TNFSF11+ T
TNFRSF18	1.395	0.796	0.126	0	LC15_C31	TNFSF11+ T
KIT	1.224	0.604	0.021	0	LC15_C31	TNFSF11+ T
LINC00299	1.166	0.59	0.026	0	LC15_C31	TNFSF11+ T
SPINK2	1.155	0.51	0.011	0	LC15_C31	TNFSF11+ T
TOX2	1.068	0.51	0.03	0	LC15_C31	TNFSF11+ T
KRT86	0.971	0.425	0.016	0	LC15_C31	TNFSF11+ T
CSF2	1.186	0.172	0.007	2.82e-305	LC15_C31	TNFSF11+ T
IL4I1	1.346	0.585	0.093	2.13e-283	LC15_C31	TNFSF11+ T
AFF3	0.999	0.534	0.075	3.17e-282	LC15_C31	TNFSF11+ T
KLRB1	1.439	0.939	0.266	1.21e-246	LC15_C31	TNFSF11+ T
TTN	1.094	0.444	0.061	2.15e-226	LC15_C31	TNFSF11+ T
XCL2	1.822	0.536	0.103	7.02e-192	LC15_C31	TNFSF11+ T
LST1	1.084	0.762	0.224	6.74e-178	LC15_C31	TNFSF11+ T
LTB	1.321	0.937	0.368	1.86e-173	LC15_C31	TNFSF11+ T
IL7R	1.282	0.961	0.39	2.3e-173	LC15_C31	TNFSF11+ T
FXYD5	1.251	0.966	0.679	4.9e-166	LC15_C31	TNFSF11+ T
AREG	1.303	0.658	0.192	2.6e-140	LC15_C31	TNFSF11+ T
ID2	0.959	0.874	0.592	2.57e-67	LC15_C31	TNFSF11+ T
MZB1	2.155	0.669	0.033	0	LC16_C32	Plasmacytes
IGLL5	2.052	0.153	0.003	0	LC16_C32	Plasmacytes
TCL1A	1.969	0.326	0.011	0	LC16_C32	Plasmacytes
VPREB3	1.489	0.373	0.018	0	LC16_C32	Plasmacytes
VPREB1	1.428	0.279	0.002	0	LC16_C32	Plasmacytes
IGLL1	1.382	0.231	0.002	0	LC16_C32	Plasmacytes
ACSM3	1.362	0.284	0.009	0	LC16_C32	Plasmacytes
IGHM	3.086	0.504	0.057	1.69e-299	LC16_C32	Plasmacytes
CD79B	2.101	0.493	0.085	8.33e-187	LC16_C32	Plasmacytes
IGHD	2.557	0.217	0.018	4.54e-163	LC16_C32	Plasmacytes
IGHG1	3.914	0.448	0.098	7.04e-130	LC16_C32	Plasmacytes
JCHAIN	2.932	0.304	0.047	7.12e-118	LC16_C32	Plasmacytes
IGKC	4.447	0.838	0.522	2.33e-108	LC16_C32	Plasmacytes
IGHG3	3.155	0.306	0.056	8.25e-100	LC16_C32	Plasmacytes
IGHA1	3.747	0.476	0.139	7.38e-96	LC16_C32	Plasmacytes
IGHA2	1.553	0.214	0.031	8.55e-90	LC16_C32	Plasmacytes
IGLC2	3.23	0.496	0.236	4.69e-46	LC16_C32	Plasmacytes
IGHG2	2.338	0.15	0.03	2.33e-41	LC16_C32	Plasmacytes
IGLC3	2.822	0.292	0.108	1.89e-34	LC16_C32	Plasmacytes
IGHG4	3.355	0.323	0.139	1.77e-31	LC16_C32	Plasmacytes
MT1G	2.858	0.528	0.056	3.45e-208	LC17_C33	MAITs
MT1E	2.78	0.927	0.256	2.78e-179	LC17_C33	MAITs
KLRB1	1.543	0.991	0.268	3.51e-166	LC17_C33	MAITs
MT1X	2.631	0.982	0.344	1.96e-164	LC17_C33	MAITs
MT1F	1.358	0.706	0.136	2.63e-150	LC17_C33	MAITs
MT2A	2.636	1	0.634	4.07e-132	LC17_C33	MAITs
CXCR6	0.893	0.647	0.116	4.01e-129	LC17_C33	MAITs
CD8A	0.96	0.826	0.193	3.29e-119	LC17_C33	MAITs
AQP3	0.901	0.642	0.151	4.07e-97	LC17_C33	MAITs
SPOCK2	0.884	0.913	0.351	5.17e-81	LC17_C33	MAITs
PDE4D	0.897	0.835	0.311	3.64e-79	LC17_C33	MAITs
GPR65	0.91	0.803	0.283	6.54e-79	LC17_C33	MAITs
RORA	0.961	0.972	0.455	9.51e-79	LC17_C33	MAITs
SLC7A5	0.858	0.794	0.307	9.29e-72	LC17_C33	MAITs
SNHG16	0.987	0.867	0.471	8.98e-71	LC17_C33	MAITs
SRSF2	0.898	0.959	0.692	7.56e-66	LC17_C33	MAITs
GCLM	0.899	0.61	0.204	4.6e-62	LC17_C33	MAITs
CREM	0.931	0.936	0.581	1.31e-60	LC17_C33	MAITs
DUSP2	0.865	0.954	0.577	3.12e-59	LC17_C33	MAITs
SQSTM1	0.883	0.894	0.629	1.91e-44	LC17_C33	MAITs
HLA-DPB1	2.564	0.996	0.483	0	MC1_C5	cDCs
HLA-DRA	2.563	0.999	0.456	0	MC1_C5	cDCs
HLA-DQA1	2.531	0.972	0.224	0	MC1_C5	cDCs
HLA-DPA1	2.493	0.997	0.469	0	MC1_C5	cDCs
FCER1A	2.433	0.821	0.028	0	MC1_C5	cDCs
HLA-DRB1	2.372	0.998	0.491	0	MC1_C5	cDCs
HLA-DQB1	2.274	0.989	0.28	0	MC1_C5	cDCs
HLA-DRB5	2.205	0.651	0.068	0	MC1_C5	cDCs
CLEC10A	2.09	0.893	0.044	0	MC1_C5	cDCs
CD74	1.932	0.999	0.645	0	MC1_C5	cDCs
CST3	1.896	0.999	0.505	0	MC1_C5	cDCs
CD1C	1.811	0.775	0.019	0	MC1_C5	cDCs
AREG	1.789	0.688	0.172	0	MC1_C5	cDCs
LYZ	1.693	0.99	0.224	0	MC1_C5	cDCs
INSIG1	1.642	0.917	0.334	0	MC1_C5	cDCs
HLA-DMA	1.592	0.981	0.261	0	MC1_C5	cDCs
GPR183	1.484	0.968	0.459	0	MC1_C5	cDCs
MS4A6A	1.472	0.791	0.11	0	MC1_C5	cDCs
CEBPD	1.361	0.932	0.436	0	MC1_C5	cDCs
LGALS2	1.353	0.807	0.061	0	MC1_C5	cDCs
IL1B	3.853	0.938	0.131	0	MC2_C7	Monocytes
SERPINB2	3.047	0.429	0.016	0	MC2_C7	Monocytes
EREG	2.97	0.919	0.073	0	MC2_C7	Monocytes
CXCL3	2.854	0.738	0.124	0	MC2_C7	Monocytes
THBS1	2.743	0.728	0.138	0	MC2_C7	Monocytes
CXCL2	2.735	0.91	0.172	0	MC2_C7	Monocytes
CCL20	2.677	0.616	0.092	0	MC2_C7	Monocytes
CXCL8	2.608	0.948	0.252	0	MC2_C7	Monocytes
CCL3L1	2.578	0.537	0.125	0	MC2_C7	Monocytes
CCL3	2.52	0.804	0.233	0	MC2_C7	Monocytes
PTGS2	2.436	0.786	0.107	0	MC2_C7	Monocytes
G0S2	2.402	0.864	0.146	0	MC2_C7	Monocytes
PLAUR	2.176	0.991	0.284	0	MC2_C7	Monocytes
IL1RN	2.134	0.721	0.071	0	MC2_C7	Monocytes
SOD2	2.065	0.988	0.419	0	MC2_C7	Monocytes
LYZ	1.988	0.976	0.23	0	MC2_C7	Monocytes
BCL2A1	1.979	0.942	0.199	0	MC2_C7	Monocytes
OLR1	1.937	0.898	0.082	0	MC2_C7	Monocytes
TIMP1	1.88	0.97	0.526	0	MC2_C7	Monocytes
FCN1	1.822	0.923	0.082	0	MC2_C7	Monocytes
SPP1	2.923	0.911	0.279	0	MC3_C12	Macrophages 1
APOC1	2.721	0.877	0.11	0	MC3_C12	Macrophages 1
FABP5	2.641	0.949	0.309	0	MC3_C12	Macrophages 1
FTL	2.321	1	0.969	0	MC3_C12	Macrophages 1
CTSD	2.312	0.971	0.468	0	MC3_C12	Macrophages 1
CTSB	2.194	0.978	0.389	0	MC3_C12	Macrophages 1
CTSL	2.181	0.941	0.245	0	MC3_C12	Macrophages 1
CSTB	2.15	0.982	0.53	0	MC3_C12	Macrophages 1
APOE	2.09	0.894	0.257	0	MC3_C12	Macrophages 1
CXCL3	1.958	0.672	0.132	0	MC3_C12	Macrophages 1
IL1RN	1.907	0.73	0.078	0	MC3_C12	Macrophages 1
GPNMB	1.772	0.884	0.124	0	MC3_C12	Macrophages 1
LGALS3	1.752	0.968	0.501	0	MC3_C12	Macrophages 1
CTSZ	1.719	0.971	0.406	0	MC3_C12	Macrophages 1
CCL3	1.553	0.804	0.239	0	MC3_C12	Macrophages 1
TYROBP	1.536	0.986	0.331	0	MC3_C12	Macrophages 1
CD36	1.504	0.698	0.138	0	MC3_C12	Macrophages 1
LIPA	1.5	0.673	0.14	0	MC3_C12	Macrophages 1
FABP4	2.862	0.536	0.18	2.36e-297	MC3_C12	Macrophages 1
CCL20	1.563	0.296	0.107	7e-111	MC3_C12	Macrophages 1
C1QA	3.273	0.97	0.064	0	MC4_C13	Macrophages 2
C1QB	3.051	0.925	0.055	0	MC4_C13	Macrophages 2
SELENOP	2.674	0.882	0.162	0	MC4_C13	Macrophages 2
APOE	2.633	0.834	0.26	0	MC4_C13	Macrophages 2
RNASE1	2.584	0.853	0.134	0	MC4_C13	Macrophages 2
C1QC	2.502	0.941	0.037	0	MC4_C13	Macrophages 2
APOC1	2.363	0.729	0.115	0	MC4_C13	Macrophages 2
FTL	2.183	0.999	0.969	0	MC4_C13	Macrophages 2
CD14	2.149	0.954	0.139	0	MC4_C13	Macrophages 2
LGMN	1.978	0.837	0.176	0	MC4_C13	Macrophages 2
FOLR2	1.884	0.796	0.032	0	MC4_C13	Macrophages 2
MS4A7	1.833	0.931	0.122	0	MC4_C13	Macrophages 2
CTSB	1.788	0.967	0.39	0	MC4_C13	Macrophages 2
GPNMB	1.782	0.738	0.13	0	MC4_C13	Macrophages 2
MS4A6A	1.778	0.963	0.12	0	MC4_C13	Macrophages 2
PLD3	1.767	0.874	0.26	0	MC4_C13	Macrophages 2
CTSZ	1.75	0.961	0.408	0	MC4_C13	Macrophages 2
CD163	1.738	0.901	0.081	0	MC4_C13	Macrophages 2
CTSD	1.735	0.928	0.47	0	MC4_C13	Macrophages 2
AIF1	1.733	0.976	0.2	0	MC4_C13	Macrophages 2
S100A8	4.462	0.94	0.129	0	MC5_C14	Neutrophils 1
LTF	4.425	0.487	0.016	0	MC5_C14	Neutrophils 1
CAMP	4.282	0.472	0.015	0	MC5_C14	Neutrophils 1
S100A9	4.015	0.979	0.188	0	MC5_C14	Neutrophils 1
LCN2	3.794	0.473	0.01	0	MC5_C14	Neutrophils 1
S100A12	3.701	0.674	0.038	0	MC5_C14	Neutrophils 1
RETN	3.442	0.68	0.048	0	MC5_C14	Neutrophils 1
CRISP3	2.647	0.432	0.004	0	MC5_C14	Neutrophils 1
PGLYRP1	2.458	0.411	0.005	0	MC5_C14	Neutrophils 1
LYZ	2.383	0.973	0.241	0	MC5_C14	Neutrophils 1
MMP8	2.296	0.357	0.004	0	MC5_C14	Neutrophils 1
FOLR3	2.221	0.481	0.022	0	MC5_C14	Neutrophils 1
FCN1	2.13	0.804	0.098	0	MC5_C14	Neutrophils 1
CYBB	2.13	0.758	0.131	0	MC5_C14	Neutrophils 1
MNDA	2.117	0.765	0.138	0	MC5_C14	Neutrophils 1
S100P	1.98	0.359	0.017	0	MC5_C14	Neutrophils 1
GCA	1.942	0.585	0.131	0	MC5_C14	Neutrophils 1
CD24	1.921	0.344	0.033	0	MC5_C14	Neutrophils 1
CYP4F3	1.795	0.315	0.007	0	MC5_C14	Neutrophils 1
DEFA3	2.011	0.372	0.081	2.85e-285	MC5_C14	Neutrophils 1
MPO	2.338	0.145	0.01	0	MC6_C19	Neutrophils 2
DEFA4	2.147	0.15	0.009	0	MC6_C19	Neutrophils 2
BPI	1.234	0.16	0.009	0	MC6_C19	Neutrophils 2
AZU1	2.253	0.182	0.016	6.84e-306	MC6_C19	Neutrophils 2
ELANE	2.173	0.166	0.016	6.36e-255	MC6_C19	Neutrophils 2
RNASE2	1.035	0.18	0.032	4.84e-145	MC6_C19	Neutrophils 2
RETN	1.636	0.243	0.059	1.48e-132	MC6_C19	Neutrophils 2
CTSG	1.278	0.147	0.026	1.47e-116	MC6_C19	Neutrophils 2
COMP	1.3	0.32	0.106	2.1e-109	MC6_C19	Neutrophils 2
CD24	1.272	0.171	0.038	3.9e-102	MC6_C19	Neutrophils 2
MEG3	1.44	0.256	0.082	1.9e-93	MC6_C19	Neutrophils 2
FN1	1.487	0.512	0.285	3.96e-92	MC6_C19	Neutrophils 2
LYZ	1.213	0.496	0.254	3.73e-81	MC6_C19	Neutrophils 2
S100A8	1.349	0.324	0.145	4.8e-69	MC6_C19	Neutrophils 2
DEFA3	4.404	0.219	0.085	6.96e-58	MC6_C19	Neutrophils 2
NEAT1	1.21	0.868	0.906	1.48e-57	MC6_C19	Neutrophils 2
CHI3L2	1.077	0.192	0.088	7.7e-34	MC6_C19	Neutrophils 2
DST	1.142	0.309	0.212	2.09e-25	MC6_C19	Neutrophils 2
KCNQ1OT1	1.153	0.287	0.203	8.12e-19	MC6_C19	Neutrophils 2
7SK.4	1.064	0.392	0.387	2.38e-07	MC6_C19	Neutrophils 2
MMP9	3.968	0.954	0.163	0	MC7_C22	Osteoclasts
ACP5	3.412	0.95	0.147	0	MC7_C22	Osteoclasts
CTSK	3.075	0.915	0.188	0	MC7_C22	Osteoclasts
CKB	3.021	0.867	0.092	0	MC7_C22	Osteoclasts
CST3	2.534	0.999	0.519	0	MC7_C22	Osteoclasts
RGS10	2.068	0.99	0.409	0	MC7_C22	Osteoclasts
TCIRG1	1.891	0.949	0.216	0	MC7_C22	Osteoclasts
SPP1	1.855	0.95	0.285	0	MC7_C22	Osteoclasts
GPX1	1.777	0.999	0.498	0	MC7_C22	Osteoclasts
CSTB	1.681	0.993	0.535	0	MC7_C22	Osteoclasts
SLC9B2	1.611	0.806	0.051	0	MC7_C22	Osteoclasts
GRN	1.561	0.985	0.352	0	MC7_C22	Osteoclasts
JDP2	1.52	0.876	0.105	0	MC7_C22	Osteoclasts
ANPEP	1.519	0.949	0.165	0	MC7_C22	Osteoclasts
ATP6V0E1	1.442	0.993	0.662	0	MC7_C22	Osteoclasts
NDUFS8	1.435	0.967	0.333	0	MC7_C22	Osteoclasts
SIGLEC15	1.351	0.83	0.009	0	MC7_C22	Osteoclasts
ATP6V1G1	1.299	0.989	0.672	0	MC7_C22	Osteoclasts
CD84	1.291	0.955	0.173	0	MC7_C22	Osteoclasts
ATP6V1F	1.241	0.983	0.505	0	MC7_C22	Osteoclasts
C15orf48	3.125	0.516	0.116	0	MC8_C23	Neutrophils 3
CXCL8	3.014	0.921	0.268	0	MC8_C23	Neutrophils 3
RSAD2	2.834	0.369	0.048	0	MC8_C23	Neutrophils 3
G0S2	2.691	0.876	0.162	0	MC8_C23	Neutrophils 3
FCGR3B	2.637	0.431	0.006	0	MC8_C23	Neutrophils 3
NAMPT	2.453	0.848	0.396	0	MC8_C23	Neutrophils 3
S100A9	2.399	0.749	0.198	0	MC8_C23	Neutrophils 3
BCL2A1	2.318	0.761	0.218	0	MC8_C23	Neutrophils 3
C5AR1	2.262	0.622	0.119	0	MC8_C23	Neutrophils 3
S100A8	2.23	0.708	0.139	0	MC8_C23	Neutrophils 3
SAT1	2.212	0.945	0.774	0	MC8_C23	Neutrophils 3
FPR1	2.164	0.488	0.081	0	MC8_C23	Neutrophils 3
CSF3R	2.094	0.446	0.093	2.49e-288	MC8_C23	Neutrophils 3
MNDA	2.313	0.498	0.147	2.84e-218	MC8_C23	Neutrophils 3
IFIT2	2.57	0.345	0.077	6.43e-193	MC8_C23	Neutrophils 3
IFIT1	2.323	0.306	0.065	2.84e-177	MC8_C23	Neutrophils 3
IFITM2	2.131	0.822	0.739	4.07e-177	MC8_C23	Neutrophils 3
IFIT3	2.435	0.364	0.093	3.55e-175	MC8_C23	Neutrophils 3
ISG15	2.934	0.581	0.433	4.29e-84	MC8_C23	Neutrophils 3
HES4	2.169	0.292	0.108	3.75e-78	MC8_C23	Neutrophils 3
GZMB	2.506	0.985	0.159	0	MC9_C27	pDCs
JCHAIN	2.408	0.983	0.039	0	MC9_C27	pDCs
IRF7	2.301	0.994	0.2	0	MC9_C27	pDCs
IRF8	2.204	0.983	0.132	0	MC9_C27	pDCs
IRF4	2.171	0.948	0.084	0	MC9_C27	pDCs
PPP1R14B	2.135	0.974	0.41	0	MC9_C27	pDCs
PLD4	2.05	0.981	0.042	0	MC9_C27	pDCs
PLAC8	2.002	0.985	0.2	0	MC9_C27	pDCs
CcDCs50	1.946	0.968	0.246	0	MC9_C27	pDCs
IL3RA	1.856	0.961	0.05	0	MC9_C27	pDCs
NAPSB	1.855	0.957	0.071	0	MC9_C27	pDCs
TCF4	1.81	0.994	0.285	0	MC9_C27	pDCs
C12orf75	1.806	0.957	0.279	0	MC9_C27	pDCs
SCT	1.788	0.901	0.005	0	MC9_C27	pDCs
ITM2C	1.733	0.957	0.204	0	MC9_C27	pDCs
GPR183	2.114	0.987	0.477	3.02e-289	MC9_C27	pDCs
AREG	1.753	0.83	0.189	5.83e-288	MC9_C27	pDCs
RGS1	1.736	0.955	0.408	9.71e-230	MC9_C27	pDCs
PTGDS	2.489	0.485	0.091	1e-204	MC9_C27	pDCs
RGS2	1.78	0.869	0.356	9.54e-200	MC9_C27	pDCs
TPSB2	4.52	0.955	0.009	0	MC10_C28	Mast cells
TPSAB1	4.002	0.946	0.005	0	MC10_C28	Mast cells
CTSG	3.907	0.898	0.019	0	MC10_C28	Mast cells
HPGD	3.89	0.918	0.082	0	MC10_C28	Mast cells
CPA3	3.401	0.929	0.003	0	MC10_C28	Mast cells
HPGDS	2.9	0.853	0.015	0	MC10_C28	Mast cells
GATA2	2.351	0.695	0.031	0	MC10_C28	Mast cells
MS4A2	2.284	0.726	0.001	0	MC10_C28	Mast cells
ADCYAP1	2.224	0.406	0.001	0	MC10_C28	Mast cells
RHEX	2.214	0.665	0.001	0	MC10_C28	Mast cells
LTC4S	2.009	0.711	0.125	0	MC10_C28	Mast cells
CMA1	1.695	0.417	0	0	MC10_C28	Mast cells
HDC	1.663	0.501	0.002	0	MC10_C28	Mast cells
SLC18A2	1.549	0.486	0.002	0	MC10_C28	Mast cells
IL1RL1	1.525	0.488	0.003	0	MC10_C28	Mast cells
VWA5A	1.516	0.51	0.04	0	MC10_C28	Mast cells
KIT	1.461	0.456	0.022	0	MC10_C28	Mast cells
UTS2	1.582	0.292	0.042	1.05e-159	MC10_C28	Mast cells
ACOT7	1.564	0.337	0.069	8.4e-127	MC10_C28	Mast cells
CCL2	1.461	0.229	0.099	3.82e-24	MC10_C28	Mast cells
NAPSB	2.302	0.989	0.076	0	MC11_C34	CLEC9A+ DCs
LGALS2	1.986	0.972	0.092	0	MC11_C34	CLEC9A+ DCs
CLEC9A	1.846	0.955	0.003	0	MC11_C34	CLEC9A+ DCs
IDO1	1.561	0.904	0.018	0	MC11_C34	CLEC9A+ DCs
WDFY4	1.465	0.938	0.049	0	MC11_C34	CLEC9A+ DCs
C1orf54	1.67	0.955	0.125	6.22e-297	MC11_C34	CLEC9A+ DCs
CPVL	2.643	0.989	0.139	2.09e-294	MC11_C34	CLEC9A+ DCs
IRF8	1.63	0.949	0.137	1.94e-252	MC11_C34	CLEC9A+ DCs
S100B	1.459	0.534	0.042	1.19e-228	MC11_C34	CLEC9A+ DCs
C1orf162	1.542	0.989	0.196	6.03e-194	MC11_C34	CLEC9A+ DCs
HLA-DQA1	2.091	1	0.256	8.79e-170	MC11_C34	CLEC9A+ DCs
CPNE3	1.671	0.978	0.275	2.88e-163	MC11_C34	CLEC9A+ DCs
HLA-DQB1	2.133	1	0.309	7.74e-155	MC11_C34	CLEC9A+ DCs
SNX3	1.872	0.994	0.497	2.61e-126	MC11_C34	CLEC9A+ DCs
HLA-DPA1	2.457	0.994	0.491	2.71e-125	MC11_C34	CLEC9A+ DCs
HLA-DPB1	2.47	1	0.505	2.06e-124	MC11_C34	CLEC9A+ DCs
HLA-DRA	2.15	1	0.479	6.6e-119	MC11_C34	CLEC9A+ DCs
CST3	2.226	1	0.526	1.11e-117	MC11_C34	CLEC9A+ DCs
CD74	2.174	1	0.66	1.73e-116	MC11_C34	CLEC9A+ DCs
HLA-DRB1	1.968	1	0.512	1.28e-112	MC11_C34	CLEC9A+ DCs
CCL22	2.727	0.547	0.009	0	MC12_C35	Monocytes derived DCs
IDO1	2.323	0.766	0.019	0	MC12_C35	Monocytes derived DCs
EBI3	1.974	0.633	0.01	0	MC12_C35	Monocytes derived DCs
CCL19	1.972	0.406	0.005	0	MC12_C35	Monocytes derived DCs
LAMP3	1.965	0.945	0.01	0	MC12_C35	Monocytes derived DCs
DAPP1	1.701	0.93	0.102	1.13e-241	MC12_C35	Monocytes derived DCs
RASSF4	1.682	0.867	0.124	4.23e-169	MC12_C35	Monocytes derived DCs
CCR7	2.288	0.961	0.187	1.9e-150	MC12_C35	Monocytes derived DCs
HLA-DRB5	1.713	0.742	0.093	7.7e-143	MC12_C35	Monocytes derived DCs
HLA-DQA1	2.129	1	0.257	5.18e-117	MC12_C35	Monocytes derived DCs
DUSP5	1.665	0.914	0.21	5.32e-109	MC12_C35	Monocytes derived DCs
CD83	1.933	0.953	0.271	4.24e-103	MC12_C35	Monocytes derived DCs
MARCKSL1	1.686	0.891	0.257	5.95e-86	MC12_C35	Monocytes derived DCs
BIRC3	2.459	0.984	0.451	6.72e-81	MC12_C35	Monocytes derived DCs
HLA-DRA	2.095	1	0.48	7.86e-81	MC12_C35	Monocytes derived DCs
HLA-DPA1	1.926	1	0.492	2.15e-78	MC12_C35	Monocytes derived DCs
HLA-DPB1	1.958	1	0.505	1.48e-77	MC12_C35	Monocytes derived DCs
HLA-DRB1	1.828	0.992	0.513	6.48e-70	MC12_C35	Monocytes derived DCs
CD74	1.685	1	0.66	6.44e-69	MC12_C35	Monocytes derived DCs
TXN	2.355	0.977	0.616	3.84e-59	MC12_C35	Monocytes derived DCs
DNASE1L3	2.73	0.89	0.038	0	EC1_C4	ACKR1+ ECs
VWF	2.551	0.896	0.031	0	EC1_C4	ACKR1+ ECs
ACKR1	2.475	0.709	0.016	0	EC1_C4	ACKR1+ ECs
SPARCL1	2.401	0.934	0.088	0	EC1_C4	ACKR1+ ECs
SELE	2.393	0.472	0.015	0	EC1_C4	ACKR1+ ECs
TM4SF1	2.282	0.854	0.109	0	EC1_C4	ACKR1+ ECs
PLAT	2.121	0.707	0.048	0	EC1_C4	ACKR1+ ECs
GNG11	1.983	0.908	0.124	0	EC1_C4	ACKR1+ ECs
IGFBP7	1.979	0.959	0.29	0	EC1_C4	ACKR1+ ECs
RBP7	1.926	0.832	0.061	0	EC1_C4	ACKR1+ ECs
IFI27	1.903	0.914	0.129	0	EC1_C4	ACKR1+ ECs
PLVAP	1.861	0.853	0.027	0	EC1_C4	ACKR1+ ECs
AQP1	1.858	0.809	0.055	0	EC1_C4	ACKR1+ ECs
ADIRF	1.838	0.845	0.136	0	EC1_C4	ACKR1+ ECs
A2M	1.816	0.914	0.139	0	EC1_C4	ACKR1+ ECs
FABP4	1.792	0.809	0.154	0	EC1_C4	ACKR1+ ECs
RAMP2	1.775	0.853	0.032	0	EC1_C4	ACKR1+ ECs
PECAM1	1.75	0.905	0.131	0	EC1_C4	ACKR1+ ECs
HSPG2	1.718	0.874	0.13	0	EC1_C4	ACKR1+ ECs
ADGRL4	1.718	0.857	0.024	0	EC1_C4	ACKR1+ ECs
RBP7	2.806	0.897	0.091	0	EC2_C25	ACKR1- ECs
SPARCL1	2.575	0.99	0.121	0	EC2_C25	ACKR1- ECs
CLDN5	2.542	0.851	0.032	0	EC2_C25	ACKR1- ECs
GNG11	2.404	0.962	0.154	0	EC2_C25	ACKR1- ECs
A2M	2.303	0.985	0.169	0	EC2_C25	ACKR1- ECs
FABP4	2.303	0.903	0.179	0	EC2_C25	ACKR1- ECs
CAV1	2.283	0.956	0.157	0	EC2_C25	ACKR1- ECs
SLC9A3R2	2.27	0.896	0.098	0	EC2_C25	ACKR1- ECs
IFI27	2.242	0.968	0.16	0	EC2_C25	ACKR1- ECs
AQP1	2.137	0.906	0.084	0	EC2_C25	ACKR1- ECs
RAMP2	2.093	0.91	0.064	0	EC2_C25	ACKR1- ECs
CD36	1.998	0.733	0.145	0	EC2_C25	ACKR1- ECs
PECAM1	1.963	0.958	0.162	0	EC2_C25	ACKR1- ECs
TIMP3	1.949	0.92	0.171	0	EC2_C25	ACKR1- ECs
PODXL	1.896	0.826	0.046	0	EC2_C25	ACKR1- ECs
EPAS1	1.894	0.947	0.182	0	EC2_C25	ACKR1- ECs
BTNL9	1.894	0.772	0.021	0	EC2_C25	ACKR1- ECs
EGFL7	1.881	0.918	0.078	0	EC2_C25	ACKR1- ECs
PLVAP	1.848	0.759	0.061	0	EC2_C25	ACKR1- ECs
CXCL12	1.805	0.716	0.11	0	EC2_C25	ACKR1- ECs
FN1	2.969	0.986	0.24	0	SC1_C2	Fibrochondrocytes (FCs)
POSTN	2.85	0.832	0.068	0	SC1_C2	Fibrochondrocytes (FCs)
COL3A1	2.757	0.965	0.198	0	SC1_C2	Fibrochondrocytes (FCs)
COL1A1	2.736	0.97	0.278	0	SC1_C2	Fibrochondrocytes (FCs)
BGN	2.605	0.979	0.119	0	SC1_C2	Fibrochondrocytes (FCs)
COL1A2	2.563	0.985	0.253	0	SC1_C2	Fibrochondrocytes (FCs)
LUM	2.536	0.984	0.132	0	SC1_C2	Fibrochondrocytes (FCs)
DCN	2.423	0.984	0.119	0	SC1_C2	Fibrochondrocytes (FCs)
COL6A2	2.329	0.981	0.171	0	SC1_C2	Fibrochondrocytes (FCs)
AEBP1	2.304	0.951	0.106	0	SC1_C2	Fibrochondrocytes (FCs)
MMP2	2.257	0.908	0.107	0	SC1_C2	Fibrochondrocytes (FCs)
PRG4	2.249	0.264	0.019	0	SC1_C2	Fibrochondrocytes (FCs)
NDUFA4L2	2.248	0.663	0.054	0	SC1_C2	Fibrochondrocytes (FCs)
COL6A3	2.247	0.964	0.088	0	SC1_C2	Fibrochondrocytes (FCs)
COL6A1	2.216	0.973	0.145	0	SC1_C2	Fibrochondrocytes (FCs)
CLU	2.194	0.746	0.15	0	SC1_C2	Fibrochondrocytes (FCs)
CCN5	2.166	0.538	0.025	0	SC1_C2	Fibrochondrocytes (FCs)
COMP	2.141	0.782	0.063	0	SC1_C2	Fibrochondrocytes (FCs)
HTRA1	2.13	0.96	0.141	0	SC1_C2	Fibrochondrocytes (FCs)
TIMP1	2.092	0.992	0.511	0	SC1_C2	Fibrochondrocytes (FCs)
CFD	3.531	0.945	0.16	0	SC2_C18	Adipogenic lineage cells (ALCs)
VCAN	3	0.981	0.196	0	SC2_C18	Adipogenic lineage cells (ALCs)
CXCL12	2.98	0.958	0.1	0	SC2_C18	Adipogenic lineage cells (ALCs)
LEPR	2.536	0.9	0.06	0	SC2_C18	Adipogenic lineage cells (ALCs)
MGP	2.479	0.961	0.176	0	SC2_C18	Adipogenic lineage cells (ALCs)
APOE	2.457	0.971	0.259	0	SC2_C18	Adipogenic lineage cells (ALCs)
IGFBP4	2.421	0.939	0.225	0	SC2_C18	Adipogenic lineage cells (ALCs)
PTN	2.336	0.717	0.071	0	SC2_C18	Adipogenic lineage cells (ALCs)
PTGDS	2.327	0.782	0.08	0	SC2_C18	Adipogenic lineage cells (ALCs)
COL3A1	2.127	0.987	0.233	0	SC2_C18	Adipogenic lineage cells (ALCs)
CYP1B1	2.089	0.94	0.17	0	SC2_C18	Adipogenic lineage cells (ALCs)
FBN1	2.065	0.923	0.127	0	SC2_C18	Adipogenic lineage cells (ALCs)
GGT5	2.008	0.911	0.07	0	SC2_C18	Adipogenic lineage cells (ALCs)
FBLN1	1.979	0.889	0.082	0	SC2_C18	Adipogenic lineage cells (ALCs)
MARCKS	1.929	0.971	0.357	0	SC2_C18	Adipogenic lineage cells (ALCs)
COL14A1	1.9	0.87	0.071	0	SC2_C18	Adipogenic lineage cells (ALCs)
SFRP1	1.893	0.697	0.02	0	SC2_C18	Adipogenic lineage cells (ALCs)
MDK	1.887	0.852	0.111	0	SC2_C18	Adipogenic lineage cells (ALCs)
LUM	1.865	0.937	0.172	0	SC2_C18	Adipogenic lineage cells (ALCs)
VCAM1	1.85	0.807	0.093	0	SC2_C18	Adipogenic lineage cells (ALCs)
ACTA2	3.345	0.879	0.077	0	SC3_C21	Uncommitted stromal cells (USCs)
RGS5	3.326	0.878	0.012	0	SC3_C21	Uncommitted stromal cells (USCs)
TAGLN	3.155	0.946	0.119	0	SC3_C21	Uncommitted stromal cells (USCs)
MYL9	2.787	0.956	0.133	0	SC3_C21	Uncommitted stromal cells (USCs)
ADIRF	2.727	0.92	0.161	0	SC3_C21	Uncommitted stromal cells (USCs)
IGFBP5	2.684	0.806	0.086	0	SC3_C21	Uncommitted stromal cells (USCs)
CALD1	2.573	0.993	0.199	0	SC3_C21	Uncommitted stromal cells (USCs)
TPM2	2.57	0.951	0.156	0	SC3_C21	Uncommitted stromal cells (USCs)
IGFBP7	2.451	0.985	0.315	0	SC3_C21	Uncommitted stromal cells (USCs)
TPM1	2.078	0.928	0.196	0	SC3_C21	Uncommitted stromal cells (USCs)
MYH11	2.05	0.537	0.013	0	SC3_C21	Uncommitted stromal cells (USCs)
SPARCL1	2.041	0.909	0.12	0	SC3_C21	Uncommitted stromal cells (USCs)
NOTCH3	1.903	0.916	0.045	0	SC3_C21	Uncommitted stromal cells (USCs)
STEAP4	1.9	0.64	0.034	0	SC3_C21	Uncommitted stromal cells (USCs)
MCAM	1.876	0.82	0.078	0	SC3_C21	Uncommitted stromal cells (USCs)
DSTN	1.834	0.92	0.445	0	SC3_C21	Uncommitted stromal cells (USCs)
THY1	1.81	0.644	0.116	0	SC3_C21	Uncommitted stromal cells (USCs)
COL18A1	1.769	0.85	0.127	0	SC3_C21	Uncommitted stromal cells (USCs)
PDGFRB	1.751	0.891	0.102	0	SC3_C21	Uncommitted stromal cells (USCs)
COL4A2	1.748	0.802	0.119	0	SC3_C21	Uncommitted stromal cells (USCs)
IBSP	3.295	0.954	0.073	0	SC4_C26	Osteogenic lineage cells (OLCs)
COL1A1	2.632	0.969	0.316	0	SC4_C26	Osteogenic lineage cells (OLCs)
COL1A2	2.517	0.997	0.293	0	SC4_C26	Osteogenic lineage cells (OLCs)
SFRP4	2.363	0.64	0.041	0	SC4_C26	Osteogenic lineage cells (OLCs)
SERPINF1	2.335	0.974	0.182	0	SC4_C26	Osteogenic lineage cells (OLCs)
MMP13	2.238	0.453	0.057	0	SC4_C26	Osteogenic lineage cells (OLCs)
CPE	2.174	0.883	0.075	0	SC4_C26	Osteogenic lineage cells (OLCs)
OMD	2.139	0.845	0.046	0	SC4_C26	Osteogenic lineage cells (OLCs)
SPARC	2.112	0.972	0.32	0	SC4_C26	Osteogenic lineage cells (OLCs)
WIF1	2.042	0.664	0.006	0	SC4_C26	Osteogenic lineage cells (OLCs)
CLEC11A	1.972	0.954	0.159	0	SC4_C26	Osteogenic lineage cells (OLCs)
TNC	1.948	0.907	0.091	0	SC4_C26	Osteogenic lineage cells (OLCs)
LUM	1.881	0.96	0.179	0	SC4_C26	Osteogenic lineage cells (OLCs)
IFITM5	1.823	0.403	0.006	0	SC4_C26	Osteogenic lineage cells (OLCs)
ENPP1	1.76	0.498	0.058	0	SC4_C26	Osteogenic lineage cells (OLCs)
NNMT	1.746	0.883	0.197	0	SC4_C26	Osteogenic lineage cells (OLCs)
PCOLCE	1.738	0.942	0.151	0	SC4_C26	Osteogenic lineage cells (OLCs)
CCN2	1.725	0.817	0.114	0	SC4_C26	Osteogenic lineage cells (OLCs)
BGLAP	1.694	0.529	0.005	0	SC4_C26	Osteogenic lineage cells (OLCs)
SPP1	2.921	0.825	0.29	7.3e-260	SC4_C26	Osteogenic lineage cells (OLCs)
COL2A1	5.455	0.916	0.075	0	SC5_C29	Chondrogenic lineage cells (CLCs)
SNORC	4.211	0.865	0.022	0	SC5_C29	Chondrogenic lineage cells (CLCs)
COL9A3	4.027	0.922	0.029	0	SC5_C29	Chondrogenic lineage cells (CLCs)
SCRG1	3.788	0.987	0.077	0	SC5_C29	Chondrogenic lineage cells (CLCs)
HAPLN1	3.758	0.987	0.055	0	SC5_C29	Chondrogenic lineage cells (CLCs)
ECRG4	3.722	0.949	0.068	0	SC5_C29	Chondrogenic lineage cells (CLCs)
FGFBP2	3.647	0.951	0.103	0	SC5_C29	Chondrogenic lineage cells (CLCs)
COL11A1	3.553	0.991	0.095	0	SC5_C29	Chondrogenic lineage cells (CLCs)
COMP	3.513	0.984	0.102	0	SC5_C29	Chondrogenic lineage cells (CLCs)
COL9A2	3.351	0.891	0.032	0	SC5_C29	Chondrogenic lineage cells (CLCs)
ACAN	3.282	0.991	0.057	0	SC5_C29	Chondrogenic lineage cells (CLCs)
S100A1	3.212	0.931	0.017	0	SC5_C29	Chondrogenic lineage cells (CLCs)
PENK	3.154	0.603	0.011	0	SC5_C29	Chondrogenic lineage cells (CLCs)
MGP	3.077	0.965	0.185	0	SC5_C29	Chondrogenic lineage cells (CLCs)
COL9A1	2.997	0.659	0.005	0	SC5_C29	Chondrogenic lineage cells (CLCs)
CCN2	2.924	0.929	0.115	0	SC5_C29	Chondrogenic lineage cells (CLCs)
RBP4	2.905	0.836	0.025	0	SC5_C29	Chondrogenic lineage cells (CLCs)
SPARC	2.831	0.998	0.322	0	SC5_C29	Chondrogenic lineage cells (CLCs)
COL10A1	3.703	0.313	0.028	4.86e-278	SC5_C29	Chondrogenic lineage cells (CLCs)
IBSP	3.927	0.459	0.081	3.81e-198	SC5_C29	Chondrogenic lineage cells (CLCs)
