# Supplementary material for: Single-cell transcriptome analysis reveals aberrant stromal cells and heterogeneous endothelial cells in alcohol-induced osteonecrosis of the femoral head
Source: Commun Biol. 2022 Apr 6;5:324. doi: 10.1038/s42003-022-03271-6 (PMC8987047; doi:10.1038/s42003-022-03271-6)
Supplement: Supplementary file 5 — Supplementary Data 2 [file 42003_2022_3271_MOESM5_ESM.xlsx]

## Sheet: Table S4.Top.100.GO.ACKR1+ ECs
Supplementary Data 2. Top 100 GO terms of ACKR1+/- ECs.
ACKR1+ ECs
GO term ID	Description	BgRatio	pvalue	Gene.ID	Gene.Count
GO:0034612	response to tumor necrosis factor	320/18866	4.85e-06	SELE/AKAP12/GGT5/TNFAIP3/CRHBP/ICAM1/CCL14/NFKBIA/BIRC3/RORA/YBX3/CCL2/POSTN/ZFP36/CXCL8	15
GO:0032496	response to lipopolysaccharide	334/18866	4.85e-06	SELP/SELE/AKAP12/GGT5/TNFAIP3/TFPI/ICAM1/THBD/MRC1/NFKBIA/SERPINE1/CXCL2/CCL2/ZFP36/CXCL8	15
GO:0002237	response to molecule of bacterial origin	356/18866	7.64e-06	SELP/SELE/AKAP12/GGT5/TNFAIP3/TFPI/ICAM1/THBD/MRC1/NFKBIA/SERPINE1/CXCL2/CCL2/ZFP36/CXCL8	15
GO:0071356	cellular response to tumor necrosis factor	297/18866	3.83e-05	AKAP12/TNFAIP3/CRHBP/ICAM1/CCL14/NFKBIA/BIRC3/RORA/YBX3/CCL2/POSTN/ZFP36/CXCL8	13
GO:0050727	regulation of inflammatory response	425/18866	4.75e-05	DNASE1L3/IL1R1/SELE/TGM2/TNFAIP3/CTSC/NFKBIA/BIRC3/RORA/SERPINE1/C2CD4B/NFKBIZ/KLF4/SOCS3/NEAT1	15
GO:0070555	response to interleukin-1	211/18866	4.87e-05	IL1R1/SELE/AKAP12/TFPI/ICAM1/CCL14/NFKBIA/RORA/HIF1A/CCL2/CXCL8	11
GO:0071347	cellular response to interleukin-1	183/18866	0.000104539	IL1R1/AKAP12/TFPI/ICAM1/CCL14/NFKBIA/RORA/HIF1A/CCL2/CXCL8	10
GO:0071222	cellular response to lipopolysaccharide	208/18866	0.00029677	TNFAIP3/TFPI/ICAM1/MRC1/NFKBIA/SERPINE1/CXCL2/CCL2/ZFP36/CXCL8	10
GO:0071219	cellular response to molecule of bacterial origin	222/18866	0.000476047	TNFAIP3/TFPI/ICAM1/MRC1/NFKBIA/SERPINE1/CXCL2/CCL2/ZFP36/CXCL8	10
GO:0044706	multi-multicellular organism process	226/18866	0.000503189	NR2F2/IGFBP7/TIMP1/CRHBP/THBD/NAMPT/SLC38A2/MAFF/IGFBP5/VMP1	10
GO:0045123	cellular extravasation	67/18866	0.000944135	IL1R1/SELP/SELE/VCAM1/ICAM1/CCL2	6
GO:0071216	cellular response to biotic stimulus	246/18866	0.000944135	TNFAIP3/TFPI/ICAM1/MRC1/NFKBIA/SERPINE1/CXCL2/CCL2/ZFP36/CXCL8	10
GO:0007565	female pregnancy	196/18866	0.000951761	NR2F2/IGFBP7/TIMP1/CRHBP/THBD/NAMPT/SLC38A2/IGFBP5/VMP1	9
GO:0048662	negative regulation of smooth muscle cell proliferation	69/18866	0.000962012	TNFAIP3/CDKN1A/HMOX1/SOD2/KLF4/IGFBP5	6
GO:0002693	positive regulation of cellular extravasation	21/18866	0.00132464	IL1R1/SELP/SELE/ICAM1	4
GO:0036499	PERK-mediated unfolded protein response	21/18866	0.00132464	PPP1R15A/CCL2/ATF3/CXCL8	4
GO:0140467	integrated stress response signaling	21/18866	0.00132464	PPP1R15A/CCL2/ATF3/CXCL8	4
GO:0051271	negative regulation of cellular component movement	400/18866	0.00144568	NR2F2/ACTN1/CYP1B1/TGFBR3/TIMP1/SERPINE1/DLC1/CCL2/HMOX1/ADAMTS9/KLF4/IGFBP5	12
GO:0007596	blood coagulation	343/18866	0.00175894	VWF/PLAT/SELP/PRCP/MMRN1/TFPI/THBD/ENTPD1/SERPINE1/IRF1/MAFF	11
GO:0007599	hemostasis	348/18866	0.00183368	VWF/PLAT/SELP/PRCP/MMRN1/TFPI/THBD/ENTPD1/SERPINE1/IRF1/MAFF	11
GO:0050817	coagulation	349/18866	0.00183368	VWF/PLAT/SELP/PRCP/MMRN1/TFPI/THBD/ENTPD1/SERPINE1/IRF1/MAFF	11
GO:0048660	regulation of smooth muscle cell proliferation	173/18866	0.00183368	TGM2/TNFAIP3/NAMPT/CDKN1A/HMOX1/SOD2/KLF4/IGFBP5	8
GO:0048659	smooth muscle cell proliferation	175/18866	0.00190617	TGM2/TNFAIP3/NAMPT/CDKN1A/HMOX1/SOD2/KLF4/IGFBP5	8
GO:0006984	ER-nucleus signaling pathway	51/18866	0.00192012	PPP1R15A/CCL2/ATF3/INSIG1/CXCL8	5
GO:2001234	negative regulation of apoptotic signaling pathway	233/18866	0.00192012	CLU/TPT1/TNFAIP3/ICAM1/SERPINE1/HIF1A/YBX3/HMOX1/SOD2	9
GO:0002576	platelet degranulation	129/18866	0.00192012	CLU/VWF/SELP/ACTN1/MMRN1/TIMP1/SERPINE1	7
GO:0070098	chemokine-mediated signaling pathway	88/18866	0.00203509	ACKR1/CCL14/HIF1A/CXCL2/CCL2/CXCL8	6
GO:0061756	leukocyte adhesion to vascular endothelial cell	53/18866	0.00203509	SELP/SELE/VCAM1/ICAM1/KLF4	5
GO:0033002	muscle cell proliferation	244/18866	0.0023855	TGFBR3/TGM2/TNFAIP3/NAMPT/CDKN1A/HMOX1/SOD2/KLF4/IGFBP5	9
GO:0070372	regulation of ERK1 and ERK2 cascade	306/18866	0.0023855	AKAP12/RAMP3/ICAM1/CCL14/DUSP4/CNKSR3/CCL2/ATF3/KLF4/DUSP6	10
GO:1904035	regulation of epithelial cell apoptotic process	94/18866	0.00259027	TNFAIP3/ICAM1/SERPINE1/CCL2/HMOX1/ZFP36	6
GO:0031668	cellular response to extracellular stimulus	253/18866	0.00282186	VCAM1/ICAM1/NAMPT/SLC38A2/NUAK1/CDKN1A/ATF3/POSTN/HMOX1	9
GO:1990868	response to chemokine	97/18866	0.00282186	ACKR1/CCL14/HIF1A/CXCL2/CCL2/CXCL8	6
GO:1990869	cellular response to chemokine	97/18866	0.00282186	ACKR1/CCL14/HIF1A/CXCL2/CCL2/CXCL8	6
GO:0042542	response to hydrogen peroxide	146/18866	0.00304438	CYP1B1/TNFAIP3/LDHA/NET1/HMOX1/KDM6B/KLF4	7
GO:1902041	regulation of extrinsic apoptotic signaling pathway via death domain receptors	61/18866	0.00304438	TNFAIP3/ICAM1/SERPINE1/ATF3/HMOX1	5
GO:0070371	ERK1 and ERK2 cascade	325/18866	0.00304438	AKAP12/RAMP3/ICAM1/CCL14/DUSP4/CNKSR3/CCL2/ATF3/KLF4/DUSP6	10
GO:0030198	extracellular matrix organization	395/18866	0.00304438	VWF/VCAN/CYP1B1/VCAM1/TIMP1/ICAM1/LAMA4/SERPINE1/POSTN/ADAMTS9/MMP1	11
GO:0071496	cellular response to external stimulus	326/18866	0.00304438	VCAM1/ICAM1/NAMPT/SLC38A2/NUAK1/CDKN1A/ATF3/POSTN/HMOX1/IRF1	10
GO:0043062	extracellular structure organization	396/18866	0.00304438	VWF/VCAN/CYP1B1/VCAM1/TIMP1/ICAM1/LAMA4/SERPINE1/POSTN/ADAMTS9/MMP1	11
GO:0070482	response to oxygen levels	396/18866	0.00304438	PLAT/TGFBR3/LDHA/ICAM1/NAMPT/NDRG1/CDKN1A/RORA/HIF1A/POSTN/HMOX1	11
GO:1903037	regulation of leukocyte cell-cell adhesion	329/18866	0.00314202	SELP/SELE/VCAM1/ICAM1/SOX4/NFKBIZ/CCL2/HSPH1/IRF1/KLF4	10
GO:0002691	regulation of cellular extravasation	33/18866	0.0033738	IL1R1/SELP/SELE/ICAM1	4
GO:0046685	response to arsenic-containing substance	34/18866	0.00371829	SLC38A2/CDKN1A/ATF3/HMOX1	4
GO:0002685	regulation of leukocyte migration	212/18866	0.00382043	IL1R1/SELP/SELE/ICAM1/SERPINE1/CCL2/HMOX1/CXCL8	8
GO:2001233	regulation of apoptotic signaling pathway	413/18866	0.0038875	CLU/TPT1/TNFAIP3/ICAM1/CTSC/SERPINE1/HIF1A/YBX3/ATF3/HMOX1/SOD2	11
GO:0050729	positive regulation of inflammatory response	158/18866	0.0038875	TGM2/CTSC/NFKBIA/SERPINE1/C2CD4B/NFKBIZ/NEAT1	7
GO:0030336	negative regulation of cell migration	350/18866	0.00459664	NR2F2/CYP1B1/TIMP1/SERPINE1/DLC1/CCL2/HMOX1/ADAMTS9/KLF4/IGFBP5	10
GO:1904994	regulation of leukocyte adhesion to vascular endothelial cell	37/18866	0.00459664	SELP/SELE/ICAM1/KLF4	4
GO:0031669	cellular response to nutrient levels	221/18866	0.00459664	ICAM1/NAMPT/SLC38A2/NUAK1/CDKN1A/ATF3/POSTN/HMOX1	8
GO:0072593	reactive oxygen species metabolic process	288/18866	0.005032	CLU/PRCP/CYP1B1/ICAM1/CDKN1A/RORA/HIF1A/SOD2/KLF4	9
GO:0097193	intrinsic apoptotic signaling pathway	290/18866	0.00516323	CLU/TPT1/CYP1B1/PPP1R15A/CDKN1A/HIF1A/YBX3/HMOX1/SOD2	9
GO:1904019	epithelial cell apoptotic process	117/18866	0.00516323	TNFAIP3/ICAM1/SERPINE1/CCL2/HMOX1/ZFP36	6
GO:0090594	inflammatory response to wounding	15/18866	0.00521237	TIMP1/HIF1A/HMOX1	3
GO:0007159	leukocyte cell-cell adhesion	364/18866	0.00554009	SELP/SELE/VCAM1/ICAM1/SOX4/NFKBIZ/CCL2/HSPH1/IRF1/KLF4	10
GO:2000146	negative regulation of cell motility	365/18866	0.00556454	NR2F2/CYP1B1/TIMP1/SERPINE1/DLC1/CCL2/HMOX1/ADAMTS9/KLF4/IGFBP5	10
GO:0051770	positive regulation of nitric-oxide synthase biosynthetic process	16/18866	0.00583472	AKAP12/NAMPT/CCL2	3
GO:1902042	negative regulation of extrinsic apoptotic signaling pathway via death domain receptors	41/18866	0.00583472	TNFAIP3/ICAM1/SERPINE1/HMOX1	4
GO:0000302	response to reactive oxygen species	235/18866	0.00583472	CYP1B1/TNFAIP3/LDHA/NET1/HMOX1/KDM6B/SOD2/KLF4	8
GO:1903039	positive regulation of leukocyte cell-cell adhesion	235/18866	0.00583472	SELP/SELE/VCAM1/ICAM1/SOX4/NFKBIZ/CCL2/HSPH1	8
GO:0036293	response to decreased oxygen levels	371/18866	0.00583472	PLAT/TGFBR3/LDHA/ICAM1/NAMPT/NDRG1/RORA/HIF1A/POSTN/HMOX1	10
GO:0006809	nitric oxide biosynthetic process	79/18866	0.00622056	CLU/CYP1B1/ICAM1/RORA/KLF4	5
GO:0070373	negative regulation of ERK1 and ERK2 cascade	79/18866	0.00622056	DUSP4/CNKSR3/ATF3/KLF4/DUSP6	5
GO:0071346	cellular response to interferon-gamma	182/18866	0.0068934	VCAM1/ICAM1/CCL14/MRC1/CCL2/IRF1/SOCS3	7
GO:1903034	regulation of response to wounding	183/18866	0.00702027	PLAT/SELP/TNFAIP3/TFPI/THBD/SERPINE1/KLF4	7
GO:0030193	regulation of blood coagulation	82/18866	0.00707962	PLAT/SELP/TFPI/THBD/SERPINE1	5
GO:1900046	regulation of hemostasis	83/18866	0.00738328	PLAT/SELP/TFPI/THBD/SERPINE1	5
GO:0046209	nitric oxide metabolic process	84/18866	0.00769582	CLU/CYP1B1/ICAM1/RORA/KLF4	5
GO:0007568	aging	319/18866	0.008009	TIMP1/ICAM1/CTSC/NAMPT/NUAK1/CDKN1A/SERPINE1/SOD2/IGFBP5	9
GO:0007157	heterophilic cell-cell adhesion via plasma membrane cell adhesion molecules	47/18866	0.00842944	SELP/SELE/VCAM1/ICAM1	4
GO:0040013	negative regulation of locomotion	397/18866	0.00856728	NR2F2/CYP1B1/TIMP1/SERPINE1/DLC1/CCL2/HMOX1/ADAMTS9/KLF4/IGFBP5	10
GO:2001057	reactive nitrogen species metabolic process	87/18866	0.00856728	CLU/CYP1B1/ICAM1/RORA/KLF4	5
GO:1904036	negative regulation of epithelial cell apoptotic process	48/18866	0.0087744	TNFAIP3/ICAM1/SERPINE1/HMOX1	4
GO:0050818	regulation of coagulation	88/18866	0.008793	PLAT/SELP/TFPI/THBD/SERPINE1	5
GO:0008625	extrinsic apoptotic signaling pathway via death domain receptors	89/18866	0.00883193	TNFAIP3/ICAM1/SERPINE1/ATF3/HMOX1	5
GO:0051767	nitric-oxide synthase biosynthetic process	20/18866	0.00883193	AKAP12/NAMPT/CCL2	3
GO:0051769	regulation of nitric-oxide synthase biosynthetic process	20/18866	0.00883193	AKAP12/NAMPT/CCL2	3
GO:0071243	cellular response to arsenic-containing substance	20/18866	0.00883193	SLC38A2/ATF3/HMOX1	3
GO:0030195	negative regulation of blood coagulation	50/18866	0.00946073	PLAT/TFPI/THBD/SERPINE1	4
GO:0032355	response to estradiol	141/18866	0.00946073	NR2F2/RAMP3/GGT5/TFPI/CRHBP/POSTN	6
GO:2000377	regulation of reactive oxygen species metabolic process	200/18866	0.00958731	CLU/PRCP/CYP1B1/ICAM1/CDKN1A/HIF1A/KLF4	7
GO:0002687	positive regulation of leukocyte migration	142/18866	0.00958731	IL1R1/SELP/SELE/ICAM1/SERPINE1/CXCL8	6
GO:0048255	mRNA stabilization	51/18866	0.00964933	PABPC1/YBX3/FUS/ZFP36	4
GO:1900047	negative regulation of hemostasis	51/18866	0.00964933	PLAT/TFPI/THBD/SERPINE1	4
GO:0034341	response to interferon-gamma	202/18866	0.00980763	VCAM1/ICAM1/CCL14/MRC1/CCL2/IRF1/SOCS3	7
GO:1904996	positive regulation of leukocyte adhesion to vascular endothelial cell	23/18866	0.0122683	SELP/SELE/ICAM1	3
GO:2001243	negative regulation of intrinsic apoptotic signaling pathway	98/18866	0.0122683	CLU/TPT1/HIF1A/YBX3/SOD2	5
GO:0050819	negative regulation of coagulation	55/18866	0.0122683	PLAT/TFPI/THBD/SERPINE1	4
GO:0061041	regulation of wound healing	151/18866	0.0122683	PLAT/SELP/TNFAIP3/TFPI/THBD/SERPINE1	6
GO:0022409	positive regulation of cell-cell adhesion	279/18866	0.0124436	SELP/SELE/VCAM1/ICAM1/SOX4/NFKBIZ/CCL2/HSPH1	8
GO:1904645	response to amyloid-beta	56/18866	0.0127722	RAMP3/VCAM1/ICAM1/NAMPT	4
GO:0070301	cellular response to hydrogen peroxide	100/18866	0.012787	CYP1B1/TNFAIP3/NET1/KDM6B/KLF4	5
GO:0001666	response to hypoxia	359/18866	0.0137724	PLAT/TGFBR3/LDHA/ICAM1/NDRG1/RORA/HIF1A/POSTN/HMOX1	9
GO:0043542	endothelial cell migration	286/18866	0.0137724	NR2F2/PRCP/NRP2/CYP1B1/HIF1A/HMOX1/ADAMTS9/KLF4	8
GO:0043489	RNA stabilization	58/18866	0.0137724	PABPC1/YBX3/FUS/ZFP36	4
GO:1902373	negative regulation of mRNA catabolic process	58/18866	0.0137724	PABPC1/YBX3/FUS/ZFP36	4
GO:0062197	cellular response to chemical stress	360/18866	0.0137724	CYP1B1/TNFAIP3/NET1/HIF1A/YBX3/HMOX1/KDM6B/SOD2/KLF4	9
GO:0022407	regulation of cell-cell adhesion	439/18866	0.0138424	SELP/SELE/VCAM1/ICAM1/SOX4/NFKBIZ/CCL2/HSPH1/IRF1/KLF4	10
GO:0001933	negative regulation of protein phosphorylation	444/18866	0.0149581	NR2F2/TNFAIP3/DUSP4/CNKSR3/CDKN1A/ATF3/KLF4/DUSP6/SOCS3/GADD45B	10
GO:0042730	fibrinolysis	26/18866	0.0152073	PLAT/THBD/SERPINE1	3
ACKR1- ECs
GO.ID	Description	BgRatio	pvalue	Gene.ID	Gene.Count
GO:0003158	endothelium development	135/18866	2.82562e-11	HEY1/CLDN5/GJA4/NOTCH4/CD34/RHOB/GJA5/CDH5/RDX/DLL4/SOX18/PECAM1/ATOH8/CLIC4/SOX17/S1PR1	16
GO:0001667	ameboidal-type cell migration	481/18866	2.79842e-07	SEMA3G/PDGFB/RHOB/CDH5/EFNB2/DLL4/CLEC14A/EFNB1/SOX18/GLUL/MEF2C/PIK3R3/PECAM1/RRAS/ATOH8/EDNRB/FN1/CCN3/ATP2B4/SOX17/EDN1	21
GO:0051271	negative regulation of cellular component movement	400/18866	3.61795e-07	SEMA3G/CXCL12/CLDN5/RHOB/IGFBP3/DLL4/TPM1/PLCB1/MEF2C/CD9/BST2/TIE1/RRAS/CLIC4/ADAM15/CCN3/ATP2B4/CX3CL1/APOD	19
GO:0043542	endothelial cell migration	286/18866	7.0133e-07	PDGFB/RHOB/CDH5/EFNB2/DLL4/CLEC14A/SOX18/GLUL/MEF2C/PIK3R3/PECAM1/RRAS/ATOH8/CCN3/ATP2B4/EDN1	16
GO:0045446	endothelial cell differentiation	117/18866	8.94177e-07	HEY1/CLDN5/NOTCH4/CDH5/RDX/SOX18/PECAM1/ATOH8/CLIC4/SOX17/S1PR1	11
GO:0040013	negative regulation of locomotion	397/18866	8.94177e-07	SEMA3G/CXCL12/CLDN5/RHOB/IGFBP3/DLL4/TPM1/PLCB1/MEF2C/BST2/TIE1/RRAS/CLIC4/ADAM15/CCN3/ATP2B4/CX3CL1/APOD	18
GO:0030336	negative regulation of cell migration	350/18866	8.94177e-07	CXCL12/CLDN5/RHOB/IGFBP3/DLL4/TPM1/PLCB1/MEF2C/BST2/TIE1/RRAS/CLIC4/ADAM15/CCN3/ATP2B4/CX3CL1/APOD	17
GO:0097529	myeloid leukocyte migration	222/18866	8.94177e-07	CXCL12/PDGFB/PDGFD/CD81/MTUS1/PLCB1/CD9/ITGA1/PREX1/PECAM1/EDNRB/CCN3/CX3CL1/EDN1	14
GO:0032970	regulation of actin filament-based process	405/18866	1.03855e-06	CXCL12/CAV1/GSN/RHOB/GJA5/RDX/TPM1/RHOC/ESAM/MEF2C/PREX1/BST2/FAM107A/STMN1/EPS8/S1PR1/CX3CL1/EDN1	18
GO:2000146	negative regulation of cell motility	365/18866	1.31553e-06	CXCL12/CLDN5/RHOB/IGFBP3/DLL4/TPM1/PLCB1/MEF2C/BST2/TIE1/RRAS/CLIC4/ADAM15/CCN3/ATP2B4/CX3CL1/APOD	17
GO:0002576	platelet degranulation	129/18866	1.5733e-06	TIMP3/IGF2/A2M/PDGFB/CALM1/SRGN/CD9/PECAM1/APLP2/FN1/CD36	11
GO:0045216	cell-cell junction organization	210/18866	2.84741e-06	CLDN5/GJA4/CAV1/ACE/GJA5/CDH5/EFNB2/RDX/RHOC/ESAM/RAMP2/CD9/PECAM1	13
GO:1901342	regulation of vasculature development	444/18866	2.92637e-06	HEY1/CLDN5/CD34/PDGFB/RHOB/CDH5/EFNB2/PDGFD/FBLN5/DLL4/GLUL/RAMP2/AQP1/TIE1/RRAS/ATP2B4/KLF2/CX3CL1	18
GO:0048659	smooth muscle cell proliferation	175/18866	2.92637e-06	PDGFB/PDGFD/IGFBP3/TPM1/MEF2C/GNAI2/MMP2/CCN3/S1PR1/CX3CL1/EDN1/APOD	12
GO:0007043	cell-cell junction assembly	147/18866	4.54761e-06	CLDN5/GJA4/CAV1/ACE/GJA5/CDH5/RHOC/ESAM/RAMP2/CD9/PECAM1	11
GO:0032956	regulation of actin cytoskeleton organization	360/18866	4.65023e-06	CXCL12/GSN/RHOB/RDX/TPM1/RHOC/ESAM/MEF2C/PREX1/BST2/FAM107A/STMN1/EPS8/S1PR1/CX3CL1/EDN1	16
GO:0010631	epithelial cell migration	365/18866	5.30342e-06	PDGFB/RHOB/CDH5/EFNB2/DLL4/CLEC14A/SOX18/GLUL/MEF2C/PIK3R3/PECAM1/RRAS/ATOH8/CCN3/ATP2B4/EDN1	16
GO:0090132	epithelium migration	368/18866	5.61207e-06	PDGFB/RHOB/CDH5/EFNB2/DLL4/CLEC14A/SOX18/GLUL/MEF2C/PIK3R3/PECAM1/RRAS/ATOH8/CCN3/ATP2B4/EDN1	16
GO:0090130	tissue migration	374/18866	6.65249e-06	PDGFB/RHOB/CDH5/EFNB2/DLL4/CLEC14A/SOX18/GLUL/MEF2C/PIK3R3/PECAM1/RRAS/ATOH8/CCN3/ATP2B4/EDN1	16
GO:0003014	renal system process	125/18866	7.62302e-06	ADGRF5/CD34/GSN/PDGFB/GJA5/PCSK5/GNAI2/AQP1/EDNRB/EDN1	10
GO:0007015	actin filament organization	434/18866	7.62302e-06	CXCL12/GSN/AIF1L/RHOB/RDX/PLS3/TPM1/RHOC/ESAM/NEBL/PREX1/FAM107A/SORBS2/STMN1/EPS8/S1PR1/CX3CL1	17
GO:0034329	cell junction assembly	434/18866	7.62302e-06	CLDN5/GJA4/CAV1/ACE/GJA5/CDH5/EFNB2/RHOC/ESAM/MEF2C/RAMP2/CD9/PECAM1/DST/FN1/FAM107A/APOD	17
GO:0042692	muscle cell differentiation	390/18866	9.78656e-06	HEY1/IGF2/PDGFB/EFNB2/CD81/TPM1/NEBL/MEF2C/RAMP2/CD9/EDNRB/CCN3/SORBS2/CAV2/JAM2/EDN1	16
GO:0048660	regulation of smooth muscle cell proliferation	173/18866	1.51982e-05	PDGFB/PDGFD/IGFBP3/TPM1/MEF2C/GNAI2/MMP2/S1PR1/CX3CL1/EDN1/APOD	11
GO:0007160	cell-matrix adhesion	230/18866	3.3021e-05	CD34/FBLN5/ITGA1/UTRN/PECAM1/RRAS/FN1/ADAM15/FAM107A/CD36/CX3CL1/APOD	12
GO:0001570	vasculogenesis	83/18866	3.3021e-05	HEY1/CAV1/CD34/SOX18/RAMP2/TIE1/RRAS/SOX17	8
GO:0003018	vascular process in circulatory system	190/18866	3.48303e-05	CLDN5/CAV1/ACE/GJA5/CDH5/RAMP2/ITGA1/CHRM3/EDNRB/CD36/EDN1	11
GO:0051017	actin filament bundle assembly	157/18866	4.90314e-05	AIF1L/RDX/PLS3/TPM1/RHOC/FAM107A/STMN1/EPS8/S1PR1/CX3CL1	10
GO:0033002	muscle cell proliferation	244/18866	5.37057e-05	PDGFB/PDGFD/IGFBP3/TPM1/MEF2C/GNAI2/MMP2/CCN3/S1PR1/CX3CL1/EDN1/APOD	12
GO:0061572	actin filament bundle organization	161/18866	5.77324e-05	AIF1L/RDX/PLS3/TPM1/RHOC/FAM107A/STMN1/EPS8/S1PR1/CX3CL1	10
GO:0001885	endothelial cell development	64/18866	6.59357e-05	CLDN5/NOTCH4/CDH5/RDX/SOX18/PECAM1/CLIC4	7
GO:0002685	regulation of leukocyte migration	212/18866	8.50254e-05	CXCL12/PDGFD/CD81/MTUS1/PLCB1/CD9/CCN3/JAM2/CX3CL1/EDN1/APOD	11
GO:0045123	cellular extravasation	67/18866	8.50254e-05	CXCL12/PDGFD/PLCB1/ITGA1/PECAM1/JAM2/CX3CL1	7
GO:0045428	regulation of nitric oxide biosynthetic process	68/18866	9.13951e-05	CAV1/CD34/ASS1/ATP2B4/CD36/KLF2/EDN1	7
GO:0045785	positive regulation of cell adhesion	428/18866	0.000122808	CXCL12/CAV1/IGF2/PODXL/EFNB2/CD81/EFNB1/TPM1/VSIR/UTRN/PREX1/RRAS/FN1/CD36/CX3CL1	15
GO:1902903	regulation of supramolecular fiber organization	373/18866	0.000122808	CXCL12/GSN/CDH5/RDX/TPM1/RHOC/ESAM/MEF2C/PREX1/STMN1/EPS8/S1PR1/CX3CL1/EDN1	14
GO:0042044	fluid transport	28/18866	0.000192298	AQP7/SLC14A1/AQP1/EDNRB/EDN1	5
GO:0000302	response to reactive oxygen species	235/18866	0.000195932	RHOB/PDGFD/FBLN5/TPM1/MMP2/AQP1/TXNIP/CD36/KLF2/EDN1/APOD	11
GO:1904018	positive regulation of vasculature development	235/18866	0.000195932	CD34/PDGFB/RHOB/CDH5/EFNB2/PDGFD/RAMP2/AQP1/TIE1/RRAS/CX3CL1	11
GO:0030198	extracellular matrix organization	395/18866	0.000206694	CAV1/ICAM2/A2M/PDGFB/FBLN5/RAMP2/ITGA1/MMP2/PECAM1/ADAMTS6/FN1/ADAM15/CAV2/JAM2	14
GO:0006809	nitric oxide biosynthetic process	79/18866	0.000206694	CAV1/CD34/ASS1/ATP2B4/CD36/KLF2/EDN1	7
GO:0072593	reactive oxygen species metabolic process	288/18866	0.000206694	CAV1/CD34/PDGFB/FBLN5/GNAI2/PREX1/ASS1/DDIT4/ATP2B4/CD36/KLF2/EDN1	12
GO:0043062	extracellular structure organization	396/18866	0.000206694	CAV1/ICAM2/A2M/PDGFB/FBLN5/RAMP2/ITGA1/MMP2/PECAM1/ADAMTS6/FN1/ADAM15/CAV2/JAM2	14
GO:0045765	regulation of angiogenesis	403/18866	0.000247349	CLDN5/CD34/RHOB/CDH5/FBLN5/DLL4/GLUL/RAMP2/AQP1/TIE1/RRAS/ATP2B4/KLF2/CX3CL1	14
GO:0051146	striated muscle cell differentiation	295/18866	0.000251878	IGF2/EFNB2/CD81/TPM1/NEBL/MEF2C/CD9/CCN3/SORBS2/CAV2/JAM2/EDN1	12
GO:2000377	regulation of reactive oxygen species metabolic process	200/18866	0.000268877	CAV1/CD34/PDGFB/FBLN5/GNAI2/ASS1/ATP2B4/CD36/KLF2/EDN1	10
GO:0046209	nitric oxide metabolic process	84/18866	0.000278232	CAV1/CD34/ASS1/ATP2B4/CD36/KLF2/EDN1	7
GO:0007162	negative regulation of cell adhesion	301/18866	0.000290175	CXCL12/NOTCH4/PODXL/RDX/VSIR/CD9/ASS1/ADAM15/FAM107A/JAM2/CX3CL1/APOD	12
GO:0031589	cell-substrate adhesion	359/18866	0.000321396	CD34/FBLN5/ITGA1/UTRN/PREX1/PECAM1/RRAS/FN1/ADAM15/FAM107A/CD36/CX3CL1/APOD	13
GO:2001057	reactive nitrogen species metabolic process	87/18866	0.000330864	CAV1/CD34/ASS1/ATP2B4/CD36/KLF2/EDN1	7
GO:2001212	regulation of vasculogenesis	16/18866	0.00035965	HEY1/CD34/RAMP2/RRAS	4
GO:0003007	heart morphogenesis	258/18866	0.00035965	HEY1/CLDN5/GJA5/DLL4/TPM1/SOX18/MEF2C/SOS1/ADAM15/SOX17/S1PR1	11
GO:0035633	maintenance of blood-brain barrier	34/18866	0.00036595	CLDN5/CDH5/ESAM/PECAM1/JAM2	5
GO:0098801	regulation of renal system process	35/18866	0.000416399	PDGFB/GJA5/GNAI2/EDNRB/EDN1	5
GO:0014909	smooth muscle cell migration	93/18866	0.000468919	ACE/PDGFB/PDGFD/IGFBP3/TPM1/MEF2C/CCN3	7
GO:0032835	glomerulus development	64/18866	0.000584476	CD34/PODXL/PDGFB/PDGFD/MEF2C/PECAM1	6
GO:0071674	mononuclear cell migration	97/18866	0.000597733	CXCL12/PDGFB/PDGFD/PLCB1/PECAM1/CCN3/CX3CL1	7
GO:0048771	tissue remodeling	178/18866	0.000599164	CAV1/EPAS1/ACE/GJA5/DLL4/LEPR/MEF2C/MMP2/S1PR1	9
GO:0110053	regulation of actin filament organization	278/18866	0.000640585	CXCL12/GSN/RDX/TPM1/RHOC/ESAM/PREX1/STMN1/EPS8/S1PR1/CX3CL1	11
GO:0050673	epithelial cell proliferation	453/18866	0.000684573	CXCL12/CAV1/IGF2/CD34/PDGFB/EFNB2/IGFBP3/DLL4/GLUL/MEF2C/ATOH8/EDNRB/CCN3/CAV2	14
GO:0001822	kidney development	283/18866	0.000731684	ACE/CD34/PODXL/PDGFB/EFNB2/PDGFD/PCSK5/MEF2C/PECAM1/ASS1/SOX17	11
GO:0030595	leukocyte chemotaxis	232/18866	0.000734324	CXCL12/PDGFB/MTUS1/ITGA1/PREX1/EDNRB/CCN3/S1PR1/CX3CL1/EDN1	10
GO:0048661	positive regulation of smooth muscle cell proliferation	103/18866	0.000802095	PDGFB/PDGFD/GNAI2/MMP2/S1PR1/CX3CL1/EDN1	7
GO:0008217	regulation of blood pressure	187/18866	0.000805481	ACE/CD34/PDGFB/GJA5/TPM1/PCSK5/RAMP2/EDNRB/EDN1	9
GO:0043534	blood vessel endothelial cell migration	189/18866	0.000863103	PDGFB/CDH5/EFNB2/DLL4/CLEC14A/SOX18/MEF2C/PIK3R3/ATP2B4	9
GO:0003012	muscle system process	467/18866	0.000873072	CAV1/GSN/CALM1/GJA5/TPM1/MEF2C/ITGA1/UTRN/CHRM3/EDNRB/ATP2B4/SORBS2/MYL9/EDN1	14
GO:0072001	renal system development	292/18866	0.000890688	ACE/CD34/PODXL/PDGFB/EFNB2/PDGFD/PCSK5/MEF2C/PECAM1/ASS1/SOX17	11
GO:0014812	muscle cell migration	106/18866	0.000896304	ACE/PDGFB/PDGFD/IGFBP3/TPM1/MEF2C/CCN3	7
GO:1903426	regulation of reactive oxygen species biosynthetic process	107/18866	0.000939003	CAV1/CD34/ASS1/ATP2B4/CD36/KLF2/EDN1	7
GO:0008277	regulation of G protein-coupled receptor signaling pathway	148/18866	0.000954127	MGLL/CALM1/PLCB1/RAMP2/GNAI2/ATP2B4/STMN1/EDN1	8
GO:0001935	endothelial cell proliferation	199/18866	0.00118785	CXCL12/CAV1/IGF2/CD34/PDGFB/DLL4/MEF2C/ATOH8/CAV2	9
GO:1901654	response to ketone	200/18866	0.00121344	CAV1/RAMP2/AQP1/ASS1/DDIT4/ADAM15/TXNIP/KLF2/EDN1	9
GO:0061028	establishment of endothelial barrier	46/18866	0.00121344	CLDN5/CDH5/RDX/SOX18/PECAM1	5
GO:0042310	vasoconstriction	78/18866	0.00137517	CAV1/ACE/GJA5/CHRM3/EDNRB/EDN1	6
GO:0003094	glomerular filtration	24/18866	0.00137517	ADGRF5/CD34/PDGFB/GJA5	4
GO:0060326	cell chemotaxis	311/18866	0.00140027	CXCL12/PDGFB/PDGFD/MTUS1/ITGA1/PREX1/EDNRB/CCN3/S1PR1/CX3CL1/EDN1	11
GO:0031952	regulation of protein autophosphorylation	48/18866	0.0014126	CAV1/ACE/PDGFB/CALM1/PDGFD	5
GO:0042246	tissue regeneration	79/18866	0.0014126	GSN/CD81/CD9/ADAM15/CCN3/APOD	6
GO:0061383	trabecula morphogenesis	49/18866	0.00152545	HEY1/DLL4/MMP2/SOS1/S1PR1	5
GO:0097205	renal filtration	25/18866	0.00152545	ADGRF5/CD34/PDGFB/GJA5	4
GO:0022407	regulation of cell-cell adhesion	439/18866	0.00162042	CXCL12/CAV1/IGF2/NOTCH4/PODXL/EFNB2/CD81/RDX/EFNB1/VSIR/CD9/ASS1/CX3CL1	13
GO:0003044	regulation of systemic arterial blood pressure mediated by a chemical signal	50/18866	0.0016282	ACE/GJA5/TPM1/PCSK5/EDN1	5
GO:0030193	regulation of blood coagulation	82/18866	0.00163384	CAV1/CD34/PDGFB/CD9/CD36/EDN1	6
GO:0048863	stem cell differentiation	264/18866	0.00163384	SEMA3G/A2M/ACE/EFNB1/SOX18/MEF2C/EDNRB/FN1/SOX17/EDN1	10
GO:0072012	glomerulus vasculature development	26/18866	0.00168644	CD34/PDGFB/PDGFD/PECAM1	4
GO:1900046	regulation of hemostasis	83/18866	0.00169558	CAV1/CD34/PDGFB/CD9/CD36/EDN1	6
GO:0010810	regulation of cell-substrate adhesion	217/18866	0.00187927	UTRN/PREX1/RRAS/FN1/ADAM15/FAM107A/CD36/CX3CL1/APOD	9
GO:0043297	apical junction assembly	85/18866	0.00187927	CLDN5/CDH5/RHOC/ESAM/RAMP2/PECAM1	6
GO:0031954	positive regulation of protein autophosphorylation	27/18866	0.00187927	ACE/PDGFB/CALM1/PDGFD	4
GO:0001952	regulation of cell-matrix adhesion	125/18866	0.00193134	UTRN/RRAS/ADAM15/FAM107A/CD36/CX3CL1/APOD	7
GO:0014910	regulation of smooth muscle cell migration	86/18866	0.00193134	ACE/PDGFB/PDGFD/IGFBP3/TPM1/MEF2C	6
GO:0097756	negative regulation of blood vessel diameter	86/18866	0.00193134	CAV1/ACE/GJA5/CHRM3/EDNRB/EDN1	6
GO:0034614	cellular response to reactive oxygen species	170/18866	0.00193134	RHOB/PDGFD/FBLN5/TPM1/MMP2/AQP1/CD36/KLF2	8
GO:0001655	urogenital system development	330/18866	0.00193498	ACE/CD34/PODXL/PDGFB/EFNB2/PDGFD/PCSK5/MEF2C/PECAM1/ASS1/SOX17	11
GO:1904705	regulation of vascular associated smooth muscle cell proliferation	87/18866	0.00193945	PDGFB/TPM1/MEF2C/GNAI2/MMP2/EDN1	6
GO:1990874	vascular associated smooth muscle cell proliferation	87/18866	0.00193945	PDGFB/TPM1/MEF2C/GNAI2/MMP2/EDN1	6
GO:0002064	epithelial cell development	221/18866	0.00193945	CLDN5/NOTCH4/PODXL/PDGFB/CDH5/RDX/SOX18/PECAM1/CLIC4	9
GO:0006874	cellular calcium ion homeostasis	456/18866	0.00193945	CXCL12/CAV1/CALM1/CDH5/HERPUD1/EDNRB/ATP2B4/CD36/CAV2/S1PR1/ATP13A3/CX3CL1/EDN1	13
GO:0061437	renal system vasculature development	28/18866	0.00193945	CD34/PDGFB/PDGFD/PECAM1	4
GO:0061440	kidney vasculature development	28/18866	0.00193945	CD34/PDGFB/PDGFD/PECAM1	4
